# Supplementary material for: Microbial diversity and production of milk spirit using traditional Buryat fermentation and distillation technologies
Source: Sci Rep. 2026 Apr 16;16:17769. doi: 10.1038/s41598-026-45709-5 (PMC13247081; doi:10.1038/s41598-026-45709-5)
Supplement: Supplementary file 2 — Supplementary Material 2 [file 41598_2026_45709_MOESM2_ESM.xlsx]

## Sheet: Supplementary
Table	Explanation
Table_1	Hurange_points
Table_2	CFU/g
Table_3	16S_absolute_counts
Table_4	ITS_absolute_counts
Table_5	Alpha_16S
Table_6	Alpha_ITS
Table_7	Picrust_EC_16S
Table_8	Picrust_pathways_16S
Table_9	Picrust_EC_ITS
Table_10	Picrust_pathways_ITS

## Sheet: Table_1
Region	Latitude	Longitude
Mongolia	49.4616	92.3918
Mongolia	48.5238	92.889
Mongolia	47.8192	92.6404
Mongolia	46.5949	92.6404
Mongolia	50.6979	99.8495
Mongolia	46.2521	102.833
Mongolia	44.9037	101.963
Mongolia	43.4328	101.528
Mongolia	44.7274	106.81
Mongolia	42.9343	106.437
Mongolia	48.9337	109.607
Mongolia	48.8815	111.859
Mongolia	47.9187	110.997
Mongolia	45.9405	114.168
China	46.5032	86.3062
China	43.9346	84.4825
China	36.3882	99.7252
China	41.9714	109.669
China	40.8528	111.347
China	41.6935	113.149
China	43.613	114.827
China	43.252	116.878
China	44.5062	116.008
Russia	51.106	114.557
Russia	54.2347	110.681
Russia	51.8281	107.583
Russia	53.7291	91.4306
Russia	52.8047	104.745
Russia	46.3301	44.2335
Russia	51.7145	94.4313

## Sheet: Table_2
Hurange	Kingdom	Sample	Counts	For_plot
HU	Bacteria	Sample 1_1	1.5*10^8	150000000
HU	Bacteria	Sample 1_2	3.0*10^8	300000000
HU	Bacteria	Sample 1_3	3.5*10^8	350000000
HU	Fungi	Sample 1_1	0.5*10^6	500000
HU	Fungi	Sample 1_2	1.0*10^6	1000000
HU	Fungi	Sample 1_3	2.1*10^6	2100000
HA	Bacteria	Sample 2_1	6.0*10^7	60000000
HA	Bacteria	Sample 2_2	8.6*10^7	86000000
HA	Bacteria	Sample 2_3	10.0*10^7	100000000
HA	Fungi	Sample 2_1	3.0*10^5	300000
HA	Fungi	Sample 2_2	4.6*10^5	460000
HA	Fungi	Sample 2_3	5.0*10^5	500000

## Sheet: Table_3
ASV	Seq	16S.HA1_1.repl1	16S.HA1_1.repl2	16S.HA1_2.repl1	16S.HA1_2.repl2	16S.HU2_1.repl1	16S.HU2_1.repl2	16S.HU2_2.repl1	16S.HU2_2.repl2	NC.repl1	Kingdom	Phylum	Class	Order	Family	Genus	Species
ASV_0001	TACGTAGGTGGCAAGCGTTGTCCGGATTTATTGGGCGTAAAGCGAGCGCAGGCGGAAGAATAAGTCTGATGTGAAAGCCCTCGGCTTAACCGAGGAACTGCATCGGAAACTGTTTTTCTTGAGTGCAGAAGAGGAGAGTGGAACTCCATGTGTAGCGGTGGAATGCGTAGATATATGGAAGAACACCAGTGGCGAAGGCGACTCTCTGGTCTGCAACTGACGCTGAGGCTCGAAAGCATGGGTAGCGAACA	5136	6579	6273	7447	7309	7289	6286	7629	5	Bacteria	Firmicutes	Bacilli	Lactobacillales	Lactobacillaceae	Lactobacillus	NA
ASV_0002	TACGTAGGTCCCGAGCGTTGTCCGGATTTATTGGGCGTAAAGCGAGCGCAGGTGGTTTATTAAGTCTGGTGTAAAAGGCAGTGGCTCAACCATTGTATGCATTGGAAACTGGTAGACTTGAGTGCAGGAGAGGAGAGTGGAATTCCATGTGTAGCGGTGAAATGCGTAGATATATGGAGGAACACCGGTGGCGAAAGCGGCTCTCTGGCCTGTAACTGACACTGAGGCTCGAAAGCGTGGGGAGCAAACA	453	567	476	597	0	0	0	0	0	Bacteria	Firmicutes	Bacilli	Lactobacillales	Streptococcaceae	Lactococcus	NA
ASV_0003	TACGTAGGTGGCAAGCGTTGTCCGGATTTATTGGGCGTAAAGCGAGCGCAGGCGGAAGAATAAGTCTGATGTGAAAGCCCTCGGCTTAACCGAGGAACTGCATCGGAAACTGTTTTTCTTGAGTGCAGAAGAGGAGAGCGGAACTCCATGTGTAGCGGTGGAATGCGTAGATATATGGAAGAACACCAGTGGCGAAGGCGACTCTCTGGTCTGCAACTGACGCTGAGGCTCGAAAGCATGGGTAGCGAACA	0	0	0	0	466	433	415	407	0	Bacteria	Firmicutes	Bacilli	Lactobacillales	Lactobacillaceae	Lactobacillus	NA
ASV_0004	TACGTAGGTCCCGAGCGTTGTCCGGATTTATTGGGCGTAAAGCGAGCGCAGGTGGTTTAATAAGTCTGATGTAAAAGGCAGTGGCTCAACCATTGTGTGCATTGGAAACTGTTAGACTTGAGTGCAGTAGAGGAGAGTGGAATTCCATGTGTAGCGGTGAAATGCGTAGATATATGGAGGAACACCGGTGGCGAAAGCGGCTCTCTGGACTGTCACTGACACTGAGGCTCGAAAGCGTGGGTAGCAAACA	247	335	232	294	0	0	0	0	0	Bacteria	Firmicutes	Bacilli	Lactobacillales	Streptococcaceae	Lactococcus	NA
ASV_0005	TACGTAGGTGGCAAGCGTTGTCCGGATTTATTGGGCGTAAAGCGAGCGCAGGCGGTTTCTTAGGTCTGATGTGAAAGCCTTCGGCTTAACCGGAGAAGTGCATCGGAAACCAGGAGACTTGAGTGCAGAAGAGGACAGTGGAACTCCATGTGTAGCGGTGAAATGCGTAGATATATGGAAGAACACCAGTGGCGAAGGCGGCTGTCTGGTCTGTAACTGACGCTGAGGCTCGAAAGCATGGGTAGCGAACA	100	143	137	148	155	140	103	136	0	Bacteria	Firmicutes	Bacilli	Lactobacillales	Lactobacillaceae	Lentilactobacillus	NA
ASV_0006	TACGTAGGTGGCAAGCGTTGTCCGGATTTATTGGGCGTAAAGCGAGCGCAGGCGGTTCTTTAAGTCTGATGTGAAAGCCCCCGGCTCAACCGGGGAGGGTCATTGGAAACTGGGGAACTTGAGTGCAGAAGAGGAGAGTGGAATTCCATGTGTAGCGGTGAAATGCGTAGATATATGGAGGAACACCAGTGGCGAAGGCGGCTCTCTGGTCTGTAACTGACGCTGAGGCTCGAAAGCGTGGGGAGCAAACA	95	133	96	106	0	0	0	0	0	Bacteria	Firmicutes	Bacilli	Lactobacillales	NA	NA	NA
ASV_0007	TACGTAGGTCCCGAGCGTTGTCCGGATTTATTGGGCGTAAAGCGAGCGCAGGCGGTTTGATAAGTCTGAAGTAAAAGGCTGTGGCTTAACCATAGTATGCTTTGGAAACTGTCAAACTTGAGTGCAGAAGGGGAGAGTGGAATTCCATGTGTAGCGGTGAAATGCGTAGATATATGGAGGAACACCGGTGGCGAAAGCGGCTCTCTGGTCTGTAACTGACGCTGAGGCTCGAAAGCGTGGGGAGCAAACA	77	98	103	120	0	0	0	0	0	Bacteria	Firmicutes	Bacilli	Lactobacillales	Streptococcaceae	Streptococcus	NA
ASV_0008	TACGTAGGTGGCAAGCGTTGTCCGAATTTATTGGGCGTAAAGCGAGCGCAGGCGGAAGAATAAGTCTGATGTGAAAGCCCTCGGCTTAACCGAGGAACTGCATCGGAAACTGTTTTTCTTGAGTGCAGAAGAGGAGAGTGGAACTCCATGTGTAGCGGTGGAATGCGTAGATATATGGAAGAACACCAGTGGCGAAGGCGACTCTCTGGTCTGCAACTGACGCTGAGGCTCGAAAGCATGGGTAGCGAACA	0	0	0	0	77	70	59	72	0	Bacteria	Firmicutes	Bacilli	Lactobacillales	Lactobacillaceae	Lactobacillus	NA
ASV_0009	TACGTAGGTGGCAAGCGTTGTCCGGATTTATTGGGCGTAAAGCGAGCGCAGGCGGAAGAATAAGTCTGATGTGAAAGCCCTCGGCTTAACCGAGGAACTGCATCGGAAACTGTTTTTCTTGAGTGCAGAAGAGGAGAGTAGAACTCCATGTGTAGCGGTGGAATGCGTAGATATATGGAAGAATACCAGTGGCGAAGGCGGCTCTCTGGTCTGCAACTGACGCTGAGGCTCGAAAGCATGGGTAGCGAACA	32	34	45	49	0	13	13	0	0	Bacteria	Firmicutes	Bacilli	Lactobacillales	Lactobacillaceae	Lactobacillus	NA
ASV_0010	TACGAAGGGGGCTAGCGTTGCTCGGAATGACTGGGCGTAAAGGGCGTGTAGGCGGTTTGTACAGTCAGATGTGAAATCCCCGGGCTTAACCTGGGAGCTGCATTTGATACGTGCAGACTAGAGTGTGAGAGAGGGTTGTGGAATTCCCAGTGTAGAGGTGAAATTCGTAGATATTGGGAAGAACACCGGTGGCGAAGGCGGCAACCTGGCTCATAACTGACGCTGAGGCGCGAAAGCGTGGGGAGCAAACA	54	45	38	43	0	0	0	0	0	Bacteria	Proteobacteria	Alphaproteobacteria	Acetobacterales	Acetobacteraceae	Acetobacter	NA
ASV_0011	TACGAAGGGGGCTAGCGTTGCTCGGAATGACTGGGCGTAAAGGGCGTGTAGGCGGTTTGTACAGTCAGATGTGAAATCCCCGGGCTTAACCTGGGAGCTGCATTTGATACGTGCAGACTAGAGTGTGAGAGAGGGTTGTGGAATTCCCAGTGTAGAGGTGAAATTCGTAGATATTGGGAAGAACACCGGTGGCGAAGGCGGCAACCTGGCTCATTACTGACGCTGAGGCGCGAAAGCGTGGGGAGCAAACA	31	36	25	37	0	0	13	13	0	Bacteria	Proteobacteria	Alphaproteobacteria	Acetobacterales	Acetobacteraceae	Acetobacter	NA
ASV_0012	TACGTATGTCCCGAGCGTTATCCGGATTTATTGGGCGTAAAGCGAGCGCAGACGGTTTATTAAGTCTGATGTGAAAGCCCGGAGCTCAACTCCGGAATGGCATTGGAAACTGGTTAACTTGAGTGCAGTAGAGGTAAGTGGAACTCCATGTGTAGCGGTGGAATGCGTAGATATATGGAAGAACACCAGTGGCGAAGGCGGCTTACTGGACTGCAACTGACGTTGAGGCTCGAAAGTGTGGGTAGCAAACA	24	26	22	33	0	0	0	0	0	Bacteria	Firmicutes	Bacilli	Lactobacillales	Lactobacillaceae	Leuconostoc	NA
ASV_0013	TACAGAGGGTGCGAGCGTTAATCGGATTTACTGGGCGTAAAGCGTGCGTAGGCGGCTTTTTAAGTCGGATGTGAAATCCCTGAGCTTAACTTAGGAATTGCATTCGATACTGGGAAGCTAGAGTATGGGAGAGGATGGTAGAATTCCAGGTGTAGCGGTGAAATGCGTAGAGATCTGGAGGAATACCGATGGCGAAGGCAGCCATCTGGCCTAATACTGACGCTGAGGTACGAAAGCATGGGGAGCAAACA	0	30	22	29	0	0	0	0	0	Bacteria	Proteobacteria	Gammaproteobacteria	Pseudomonadales	Moraxellaceae	Acinetobacter	NA
ASV_0014	TACGGAGGGTGCAAGCGTTAATCGGAATTACTGGGCGTAAAGCGCACGCAGGCGGTCTGTCAAGTCGGATGTGAAATCCCCGGGCTCAACCTGGGAACTGCATTCGAAACTGGCAGGCTGGAGTCTTGTAGAGGGGGGTAGAATTCCAGGTGTAGCGGTGAAATGCGTAGAGATCTGGAGGAATACCGGTGGCGAAGGCGGCCCCCTGGACAAAGACTGACGCTCAGGTGCGAAAGCGTGGGGAGCAAACA	10	19	13	28	0	0	0	0	0	Bacteria	Proteobacteria	Gammaproteobacteria	Enterobacterales	Enterobacteriaceae	NA	NA
ASV_0015	TACGTAGGGTGCGAGCGTTAATCGGAATTACTGGGCGTAAAGCGTGCGCAGGCGGTTATACAAGACAGGCGTGAAATCCCCGGGCTTAACCTGGGAATGGCGCCTGTGACTGTATAGCTAGAGTGTGTCAGAGGGGGGTAGAATTCCACGTGTAGCAGTGAAATGCGTAGATATGTGGAGGAATACCAATGGCGAAGGCAGCCCCCTGGGATAACACTGACGCTCATGCACGAAAGCGTGGGGAGCAAACA	5	10	9	0	10	0	7	9	0	Bacteria	Proteobacteria	Gammaproteobacteria	Burkholderiales	Burkholderiaceae	Polynucleobacter	NA
ASV_0016	TACGGAGGGTGCAAGCGTTAATCGGAATTACTGGGCGTAAAGGGTTCGTAGGTGGTGTATTAAGTTATTTGTGAAATCCCTGGGCTTAACCTGGGCAGGTCAGATAATACTGGTACACTCGAGTATGGGAGAGGGTAGTGGAATTTCCGGTGTAGCGGTGAAATGCGTAGAGATCGGAAGGAACACCAGTGGCGAAGGCGGCTACCTGGCCCAATACTGACACTGAGGAACGAAAGCGTGGGGAGCAAACA	0	12	0	0	8	11	0	7	0	Bacteria	Proteobacteria	Gammaproteobacteria	Legionellales	Legionellaceae	Legionella	NA
ASV_0017	TACGTAGGTGGCAAGCGTTATCCGGAATTATTGGGCGTAAAGCGCGCGTAGGCGGTCTCTTAAGTCTGATGTGAAAGCCCCCGGCTCAACCGGGGAGGGTCATTGGAAACTGGGAGACTTGAGTGCAGAAGAGGAGAGTGGAATTCCATGTGTAGCGGTGAAATGCGCAGAGATATGGAGGAACACCAGTGGCGAAGGCGGCTCTCTGGTCTGTAACTGACGCTGAGGTGCGAAAGCGTGGGGATCAAACA	9	9	7	8	0	0	0	0	0	Bacteria	Firmicutes	Bacilli	Staphylococcales	Staphylococcaceae	Macrococcus	NA
ASV_0018	TACAGAGGGTGCTAGCGTTAATCGGAATTACTGGGCGTAAAGCGTGTGTAGGTGGTTAGATAAGTTAGATGTGAAAACCCTGGGCTTAACCTGGGAACTGCGTTTAAGACTGTTTAGCTAGAGTACTGTAGAGGGTAGTGGAATTTCCAGTGTAGCGGTGAAATGCGTAGATATTGGAAGGAACACCAGTGGCGAAGGCGACTACCTGGACAGATACTGACACTGAGACACGAAAGCGTGGGGAGCAAACA	6	10	0	6	0	0	10	0	0	Bacteria	Proteobacteria	Gammaproteobacteria	NA	NA	NA	NA
ASV_0019	TACGAAGGGTGCAAGCGTTAATCGGAATTACTGGGCGTAAAGGGTGCGTAGGCGGTTATTTAAGTCTGCCGTGAAATCCCCGGGCTCAACCTGGGAATGGCGGTGGATACTGGATAGCTAGAGTGTGTCAGAGGATGGTGGAATTCCCGGTGTAGCGGTGAAATGCGTAGAGATCGGGAGGAACATCAGTGGCGAAGGCGGCCATCTGGGACAACACTGACGCTGAAGCACGAAAGCGTGGGGAGCAAACA	0	5	8	0	7	0	0	0	0	Bacteria	Proteobacteria	Gammaproteobacteria	Xanthomonadales	Rhodanobacteraceae	Rhodanobacter	thiooxydans
ASV_0020	TACAGAGGGTGCGAGCGTTAATCGGATTTACTGGGCGTAAAGCGTGCGTAGGCGGCTTCTTAAGTCGGATGTGAAATCCCTGAGCTTAACTTAGGAATTGCATTCGATACTGGGAAGCTAGAGTATGGGAGAGGATGGTAGAATTCCAGGTGTAGCGGTGAAATGCGTAGAGATCTGGAGGAATACCGATGGCGAAGGCAGCCATCTGGCCTAATACTGACGCTGAGGTACGAAAGCATGGGGAGCAAACA	19	0	0	0	0	0	0	0	0	Bacteria	Proteobacteria	Gammaproteobacteria	Pseudomonadales	Moraxellaceae	Acinetobacter	NA
ASV_0021	TACGAAGGGGGCTAGCGTTGCTCGGAATGACTGGGCGTAAAGGGCGTGTAGGCGGTTTGTACAGTCAGATGTGAAATCCCCGGGCTTAACCTGGGAGCTGCATTTGAGACGTGCAGACTAGAGTGTGAGAGAGGGTTGTGGAATTCCCAGTGTAGAGGTGAAATTCGTAGATATTGGGAAGAACACCGGTGGCGAAGGCGGCAACCTGGCTCATTACTGACGCTGAGGCGCGAAAGCGTGGGGAGCAAACA	0	0	0	0	17	0	0	0	0	Bacteria	Proteobacteria	Alphaproteobacteria	Acetobacterales	Acetobacteraceae	Acetobacter	NA
ASV_0022	TACGAAGGGTGCAAGCGTTAATCGGAATTACTGGGCGTAAAGGGTGCGTAGGCGGTTTGTTAAGTCTGTTGTGAAATCCCCGGGCTCAACCTGGGAATGGCAATGGATACTGGCAAGCTAGAGTGTGTCAGAGGATGGTGGAATTCCCGGTGTAGCGGTGAAATGCGTAGAGATCGGGAGGAACATCAGTGGCGAAGGCGGCCATCTGGGACAACACTGACGCTGAAGCACGAAAGCGTGGGGAGCAAACA	0	5	0	0	10	0	0	0	0	Bacteria	Proteobacteria	Gammaproteobacteria	Xanthomonadales	Rhodanobacteraceae	Rhodanobacter	NA
ASV_0023	TACGTAGGTCCCGAGCGTTGTCCGGATTTATTGGGCGTAAAGCGAGCGCAGGCGGTTCTTTAAGTCTGAAGTTAAAGGCAGTGGCTCAACCACTGTACGCTTTGGAAACTGGAGAACTTGAGTGCAGAAGGGGAGAGTGGAATTCCATGTGTAGCGGTGAAATGCGTAGATATATGGAGGAACACCGGTGGCGAAAGCGGCTCTCTGGTCTGTAACTGACGCTGAGGCTCGAAAGCGTGGGGAGCAAACA	6	4	0	4	0	0	0	0	0	Bacteria	Firmicutes	Bacilli	Lactobacillales	Streptococcaceae	Streptococcus	dysgalactiae
ASV_0024	TACGTAGGTGGCGAGCGTTATCCGGATTTACTGGGCGTAAAGGGAGCGTAGGCGGATGATTAAGTGGGATGTGAAATACCCGGGCTCAACTTGGGTGCTGCATTCCAAACTGGTTATCTAGAGTGCAGGAGAGGAGAGTGGAATTCCTAGTGTAGCGGTGAAATGCGTAGAGATTAGGAAGAACACCAGTGGCGAAGGCGACTCTCTGGACTGTAACTGACGCTGAGGCTCGAAAGCGTGGGGAGCAAACA	0	0	8	6	0	0	0	0	0	Bacteria	Firmicutes	Clostridia	Clostridiales	Clostridiaceae	Clostridium sensu stricto 1	NA
ASV_0025	TACGTAGGGCGCGAGCGTTGTCCGGAATTATTGGGCGTAAAGAGCTTGTAGGCGGTTTGTCGCGTCTGCTGTGAAAGCCCGGGGCTTAACCCCGGGTTTGCAGTGGGTACGGGCAGACTAGAGTGCAGTAGGGGAGACTGGAATTCCTGGTGTAGCGGTGAAATGCGCAGATATCAGGAGGAACACCAATGGCGAAGGCAGGTCTCTGGGCTGTAACTGACGCTGAGAAGCGAAAGCATGGGGAGCAAACA	2	0	10	0	0	0	0	0	0	Bacteria	Actinobacteriota	Actinobacteria	Micrococcales	Micrococcaceae	Rothia	NA
ASV_0026	TACGTAGGGTGCAAGCGTTGTCCGGAATTATTGGGCGTAAAGAGCTCGTAGGCGGTTTGTCGCGTCTGCTGTGAAATCCCGAGGCTCAACCTCGGGCCTGCAGTGGGTACGGGCAAACTAGAGTGTGGTAGGGGAGATTGGAACTCCTGGTGTAGCGGTGGAATGCGCAGATATCAGGAAGAACACCGATGGCGAAGGCAGATCTCTGGGCCATTACTGACGCTGAGGAGCGAAAGCGTGGGGAGCGAACA	0	5	0	0	0	7	0	0	0	Bacteria	Actinobacteriota	Actinobacteria	Micrococcales	Microbacteriaceae	Aurantimicrobium	minutum
ASV_0027	TACAGAGGGTGCGAGCGTTAATCGGAATTACTGGGCGTAAAGCGTGTGTAGGTGGTTGTATAAGTTAGATGTGAAAGCCCCGGGCTTAACCTGGGAATTGCGTTTAAGACTGTATGACTAGAGTACTGTAGAGGGTAGTGGAATTTCCAGTGTAGCGGTGAAATGCGTAGATATTGGAAGGAACACCAGTGGCGAAGGCGACTACCTGGACAGATACTGACACTGAGACACGAAAGCGTGGGGAGCAAACA	0	5	0	0	0	0	0	0	6	Bacteria	Proteobacteria	Gammaproteobacteria	Diplorickettsiales	Diplorickettsiaceae	NA	NA
ASV_0028	TACGAAGGGGGCTAGCGTTGCTCGGAATGACTGGGCGTAAAGGGCGTGTAGGCGGTTTGTACAGTTAGATGTGAAATCCCCGGGCTTAACCTGGGAGCTGCATTTAATACGTGCAGACTAGAGTGTGAGAGAGGGTTGTGGAATTCCCAGTGTAGAGGTGAAATTCGTAGATATTGGGAAGAACACCGGTGGCGAAGGCGGCAACCTGGCTCATTACTGACGCTGAGGCGCGAAAGCGTGGGGAGCAAACA	0	0	0	0	0	11	0	0	0	Bacteria	Proteobacteria	Alphaproteobacteria	Acetobacterales	Acetobacteraceae	Acetobacter	NA
ASV_0029	TACAGAGGGTGCAAGCGTTAATCGGATTTACTGGGCGTAAAGCGCGCGTAGGCGGCTAATTAAGTCAAATGTGAAATCCCCGAGCTTAACTTGGGAATTGCATTCGATACTGGTTAGCTAGAGTGTGGGAGAGGATGGTAGAATTCCAGGTGTAGCGGTGAAATGCGTAGAGATCTGGAGGAATACCGATGGCGAAGGCAGCCATCTGGCCTAACACTGACGCTGAGGTGCGAAAGCATGGGGAGCAAACA	0	9	0	0	0	0	0	0	0	Bacteria	Proteobacteria	Gammaproteobacteria	Pseudomonadales	Moraxellaceae	Acinetobacter	NA
ASV_0030	TACGAAGGGTGCAAGCGTTAATCGGAATTACTGGGCGTAAAGGGTGCGTAGGCGGTTCGTTAAGTCTGTCGTGAAATCCCCGGGCTCAACCTGGGAATGGCGATGGATACTGGCGAGCTAGAGTGTGTCAGAGGATGGTGGAATTCCCGGTGTAGCGGTGAAATGCGTAGAGATCGGGAGGAACATCAGTGGCGAAGGCGGCCATCTGGGACAACACTGACGCTGAAGCACGAAAGCGTGGGGAGCAAACA	0	0	0	0	0	0	7	0	0	Bacteria	Proteobacteria	Gammaproteobacteria	Xanthomonadales	Rhodanobacteraceae	Rhodanobacter	NA
ASV_0031	TACAGGGGATGCAAGTGTTATTCGGAATCATTGGGCGTAAAGCGTCTGTAGGTTGACAATTAAGTCTTTTGTCAAATCTTTGGGCTTAACCTAAAATGTGCAAAAGAAACTGTTTGTCTAGAGTCTGTTAGAGGTAAAGGGAATTTCCAGTGGAGCGGTGAAATGCGTAGAGATTGGAAGGAACACCAAAGGCGAAGGCACTTTACTGGGTCAGCACTGACACTGAGAGACGAAAGCTAGGGGAGCAAACA	0	2	0	0	4	0	0	0	0	Bacteria	Cyanobacteria	Cyanobacteriia	Chloroplast	NA	NA	NA
ASV_0032	TACGTAGGGTGCGAGCGTTAATCGGAATTACTGGGCGTAAAGCGTGCGCAGGCGGTTGTGCAAGACAGATGTGAAATCCCCGGGCTCAACCTGGGAACTGCATTTGTGACTGCACGACTAGAGTACGGCAGAGGGGGGTAGAATTCCACGTGTAGCAGTGAAATGCGTAGAGATGTGGAGGAATACCGATGGCGAAGGCAGCCCCCTGGGCCGATACTGACGCTCATGCACGAAAGCGTGGGGAGCAAACA	0	5	0	0	0	0	0	0	0	Bacteria	Proteobacteria	Gammaproteobacteria	Burkholderiales	Rhodocyclaceae	C39	NA
ASV_0033	TACGTAGGGTGCAAGCGTTAATCGGAATTACTGGGCGTAAAGCGTGCGCAGGCGGATATGTAAGTTAGAAGTGAAATCCCCGGGCTCAACCTGGGAACTGCTTTTAAGACTGCGTATCTAGAGTTTGTCAGAGGGGGGTGGAATTCCAAGTGTAGCAGTGAAATGCGTAGAGATTTGGAGGAACACCAATGGCGAAGGCAACCCCCTGGGATAAAACTGACGCTCATGCACGAAAGCGTGGGTAGCAAACA	0	5	0	0	0	0	0	0	0	Bacteria	Proteobacteria	Gammaproteobacteria	Burkholderiales	Neisseriaceae	NA	NA
ASV_0034	TACAGAGGGTGCTAGCGTTAATCGGAATTACTGGGCGTAAAGCGTGTGTAGGTGGTTAGATAAGTTAGATGTGAAAACCCTGGGCTTAACCTGGGAACTGCGTTTAAGACTGTTTAGCTAGAGTACTGTAGAGGATAGTGGAATTTCCAGTGTAGCGGTGAAATGCGTAGATATTGGAAGGAACACCAGTGGCGAAGGCGACTATCTGGATAGATACTGACACTGAGACACGAAAGCGTGGGGAGCAAACA	0	0	0	0	5	0	0	0	0	Bacteria	Proteobacteria	Gammaproteobacteria	Gammaproteobacteria Incertae Sedis	Unknown Family	NA	NA
ASV_0035	TACGTAGGTGGCAAGCGTTGTCCGGATTTATTGGGCGTAAAGCGAGCGCAGGCGGTTCCTTAAGTCTGATGTGAAAGCCCACGGCTCAACCGTGGAAGGTCATTGGAAACTGGGGAACTTGAGTGCAGAAGAGGAGAGTGGAACTCCATGTGTAGCGGTGGAATGCGTAGATATATGGAAGAACACCAGTGGCGAAGGCGACTCTCTGGTCTGCAACTGACGCTGAGGCTCGAAAGCATGGGTAGCGAACA	0	0	0	0	0	5	0	0	0	Bacteria	Firmicutes	Bacilli	Lactobacillales	Carnobacteriaceae	NA	NA
ASV_0036	TACGTAGGGTGCGAGCGTTAATCGGAATTACTGGGCGTAAAGCGTGCGCAGGCGGTTGTGCAAGACAGATGTGAAATCCCCGGGCTCAACCTGGGAACTGCATTTGTGACTGCACGACTAGAGTACGGCAGAGGGGGATGGAATTCCGCGTGTAGCAGTGAAATGCGTAGATATGCGGAGGAACACCGATGGCGAAGGCAATCCCCTGGGCCTGTACTGACGCTCATGCACGAAAGCGTGGGGAGCAAACA	0	4	0	0	0	0	0	0	0	Bacteria	Proteobacteria	Gammaproteobacteria	Burkholderiales	Comamonadaceae	NA	NA
ASV_0037	TACGTAGGGTGCAAGCGTTAATCGGAATTACTGGGCGTAAAGCGTGCGCAGGCGGTTCGGAAAGAAGGATGTGAAATCCCAGGGCTTAACCTTGGAACTGCATTCTTAACTACCGGGCTAGAGTATGTCAGAGGGGGGTGGAATTCCGCGTGTAGCAGTGAAATGCGTAGATATGCGGAGGAACACCGATGGCGAAGGCAGCCCCCTGGGATAATACTGACGCTCATGCACGAAAGCGTGGGGAGCAAACA	0	0	0	0	0	0	0	4	0	Bacteria	Proteobacteria	Gammaproteobacteria	Burkholderiales	Alcaligenaceae	GKS98 freshwater group	NA
ASV_0038	TACGAAGGATGCAAGCGTTATCCGGATTTATTGGGTTTAAAGGGTGCGTAGGCGGACTTATAAGTCAGTGGTGAAATCTCGATGCTTAACATCGAACGTGCCATTGATACTGTAGGTCTTGAGTACAGATGCCGTTGGCGGAATGTGTCATGTAGCGGTGAAATGCATAGATATGACACAGAACACCGATTGCGAAGGCAGCTGACGAAACTGTAACTGACGCTGAGGCACGAAAGCGTGGGGATCAAACA	0	0	3	0	0	0	0	0	0	Bacteria	Bacteroidota	Bacteroidia	Sphingobacteriales	env.OPS 17	NA	NA
ASV_0039	TACGTAGGGTGCAAGCGTTAATCGGAATTACTGGGCGTAAAGCGTGCGCAGGCGGTTTTGTAAGTCTGACGTGAAATCCCCGGGCTTAACCTGGGAATTGCGTTGGAGACTGCAAGGCTGGAGTCTGGCAGAGGGGGGTAGAATTCCACGTGTAGCAGTGAAATGCGTAGAGATGTGGAGGAACACCGATGGCGAAGGCAGCCCCCTGGGTCAAGACTGACGCTCATGCACGAAAGCGTGGGGAGCAAACA	0	0	0	0	3	0	0	0	0	Bacteria	Proteobacteria	Gammaproteobacteria	Burkholderiales	Oxalobacteraceae	Massilia	NA
ASV_0040	TACGTAGGTGGCGAGCGTTATCCGGATTTACTGGGCGTAAAGGGAGCGTAGGCGGATGATTAAGTGGGATGTGAAATACCCGGGCTCAACTTGGGTGCTGCATTCCAAACTGGTTATCTAGAGTGCAGGAGAGGAGAGTGGAATTCCATGTGTAGCGGTGAAATGCGTAGATATATGGAAGAACACCAGTGGCGAAGGCGACTCTCTGGTCTGCAACTGACGCTGAGGCTCGAAAGCATGGGTAGCGAACA	0	2	0	0	0	0	0	0	0	Bacteria	Firmicutes	Clostridia	Clostridiales	Clostridiaceae	Clostridium sensu stricto 1	NA
ASV_0041	TACGAGTGGTGCAAACGTTATTCGGAATAATTGGGCGTAAAGGGTGCGCAGGCGGTATGTTAAGTTTGTTGTTAAATCTCTCGGCCTAACCGGGAACTTGCGATAAATACTGGCATGCTAGAGAGTGGAAGAGAGAAGTGGAATTCTTGGAGTAGCGGTAAAATGCGTAGATCTCAAGAGGAACACCAATGGCGAAGGCAGCTTCTTGGTCCATTTCTGACGCTCATGCACGAAAGCGTGGGGAGCAAACA	0	0	2	0	0	0	0	0	0	Bacteria	Dependentiae	Babeliae	Babeliales	Babeliaceae	NA	NA
ASV_0042	TACGGAGGGTGCAAGCGTTACTCGGAATCACTGGGCGTAAAGAGCGTGTAGGCGGATATATAAGTCAGAAGTGAAATCCAATAGCTTAACTATTGAACTGCTTTTGAAACTGTATATCTAGAATGTGGGAGAGGTAGATGGAATTTCTGGTGTAGGGGTAAAATCCGTAGAGATCAGAAGGAATACCGATTGCGAAGGCGATCTACTGGAACATTATTGACGCTGAGACGCGAAAGCGTGGGGAGCAAACA	0	0	0	0	0	2	0	0	0	Bacteria	Campylobacterota	Campylobacteria	Campylobacterales	Arcobacteraceae	Pseudarcobacter	suis
ASV_0043	TACGGAGGGTGCAAGCGTTATCCGGATTTACTGGGTTTAAAGGGTGTGTAGGCGGATAATTAAGTCAGTGGTGAAATCTCCGAGCTCAACTCGGAAACTGCCAATGATACTATTTATCTTGAATATTGTTGAGGTAGGCGGAATATGTCATGTAGCGGTGAAATGCATAGATATGACATAGAACACCGATTGCGAAGGCAGCTTGCTAAACAATTATTGACGCTGAGGCACGAAAGCGTGGGGATCAAACA	0	0	0	0	0	0	2	0	0	Bacteria	Bacteroidota	Bacteroidia	Chitinophagales	Chitinophagaceae	Rurimicrobium	NA
ASV_0044	TACGTAGGTGGCGAGCGTTATCCGGAATGATTGGGCGTAAAGGGTACGTAGGCGGCATGATAAGTCTGGAGTGAAAGGCTACAGCTCAACTGTAGTATGCTCTGGAAACTGTCAAGCTAGAGTGCAGAAGAGGACAGTGGAACTCCATGTGTAGCGGTGAAATGCGTAGATATATGGAAGAACACCAGTGGCGAAGGCGGCTGTCTGGTCTGTAACTGACGCTGAGGCTCGAAAGCATGGGTAGCGAACA	0	1	0	0	0	0	0	0	0	Bacteria	Firmicutes	Bacilli	Erysipelotrichales	Erysipelotrichaceae	Catenisphaera	NA

## Sheet: Table_4
ASV	Seq	ITS.HA1_1.repl1	ITS.HA1_1.repl2	ITS.HA1_2.repl1	ITS.HA1_2.repl2	ITS.HU2_1.repl1	ITS.HU2_1.repl2	ITS.HU2_2.repl1	ITS.HU2_2.repl2	Kingdom	Phylum	Class	Order	Family	Genus	Species
ASV_0001	CGCACATTGCGCCCCTTGGTATTCCAGGGGGCATGCCTGTTTGAGCGTCATTTCCTTCTCAAACAGCAATGTTTGGTTGTGAGTGATACTCATTCGAGTTAGCTTGAAATTGCTGGCCGATGGCTGTTGTNNNNNNNNNNGTTTTACCAATTCGAGGACGGTTAGCGAGGCGGCCTGCAGTGAGTGTAGTGCTTGACTACGTTGCACCATGGCGAACAGTGTTCTTTTAAGTTTGACCTCAAATCAGGTAGGAGTACCCGCTGAACTTAA	9195	7423	8111	8030	4408	3630	3736	4339	k__Fungi	p__Ascomycota	c__Saccharomycetes	o__Saccharomycetales	f__Saccharomycetaceae	g__Kazachstania	s__unispora
ASV_0002	CGCAGCTTGCGCTCTCTGGTATTCCGGAGAGCATGCCTGTTTCAGTGTCATGAAATCTCAACCACTAGGGTTTCCTAATGGATTGGATTTGGGCGTCTGCGATCTCTGATCGCTCGCCTTAAAAGAGTTANNNNNNNNNNAGTTTGACATTAATGTCTGGTGTAATAAGTTTCACTGGGTCCATTGTGTTGAAGCGTGCTTCTAATCGTCCGCAAGGACAATTACTTTGACTCTGGCCTGAAATCAGGTAGGACTACCCGCTGAACTTAA	12287	9337	9865	11102	403	32	35	92	k__Fungi	p__Basidiomycota	c__Tremellomycetes	o__Trichosporonales	f__Trichosporonaceae	g__Trichosporon	s__coremiiforme
ASV_0003	CGCACATTGCGCGGTATGGCATTCCGTACCGCACGGATGGAGGAGCGTGTTCCCTCTGGGATCGCATTGCTTTCTTGAAATGGATTTTTTAAACTCTCAATTATTACGTCATTTCACCTCCTTCATCCGANNNNNNNNNNCATTCCGTACCGCACGGATGGAGGAGCGTGTTCCCTCTGGGATCGCATTGCTTTCTTGAAATGGATTTTTTAAACTCTCAATTATTACGTCATTTCACCTCCTTCATCCGAGATTACCCGCTGAACTTAA	2609	1022	1102	1325	46	0	0	0	k__Fungi	p__Ascomycota	c__Saccharomycetes	o__Saccharomycetales	f__Dipodascaceae	g__Yarrowia	s__lipolytica
ASV_0004	CGCACATTGCGCCCTTTGGTATTCCGAAGGGCATGCCTGTTCGAGCGTCATTACACCCCTCAAGCTTTGCTTGGTATTGGGCCTCCGTCCGCCAGCGGACGGGCCTCGAAATCCTCGGCGGCGGCGCCCGNNNNNNNNNNGCGCCCGGCTTTGAGCGTAGTAGAAATTCTCATCTCGCTTTGAAGGCCCGTGGCGTCTGCTTGCCGGACGACCCCCAATCTTTCTTCTAAGGTTGACCTCGGATCAGGTAGGGATACCCGCTGAACTTAA	289	293	144	362	421	287	322	392	k__Fungi	p__Ascomycota	c__Dothideomycetes	o__Botryosphaeriales	f__Botryosphaeriaceae	g__Botryosphaeria	NA
ASV_0005	CGCACATTGCGCCCCTTGGTATTCCGAGGGGCATGCCTGTTCGAGCGTCATTACACCACTCAAGCTATGCTTGGTATTGGGCGTCGTCCTTAGTTGGGCGCGCCTTAAAGACCTCGGCGAGGCCACTCCGNNNNNNNNNNCGAGGCCACTCCGGCTTTAGGCGTAGTAGAATTTATTCGAACGTCTGTCAAAGGAGAGGAACTCTGCCGACTGAAACCTTTATTTTTCTAGGTTGACCTCGGATCAGGTAGGGATACCCGCTGAACTTAA	66	185	184	215	234	120	86	148	k__Fungi	p__Ascomycota	c__Dothideomycetes	o__Dothideales	f__Aureobasidiaceae	g__Aureobasidium	s__pullulans
ASV_0006	CGCAGCTTGCGCTCTCTGGTATTCCGGAGAGCATGCCTGTTTCAGTGTCATGAAATCTCAACCACTAGGGTTTCCTAATGGATTGGATTTGGGCGTCTGCGATTTCTGATCGCTCGCCTTAAAAGAGTTANNNNNNNNNNAGTTTGACATTAATGTCTGGTGTAATAAGTTTCACTGGGTCCATTGTGTTGAAGCGTGCTTCTAATCGTCCGCAAGGACAATTACTTTGACTCTGGCCTGAAATCAGGTAGGACTACCCGCTGAACTTAA	195	0	136	251	0	0	0	0	k__Fungi	p__Basidiomycota	c__Tremellomycetes	o__Trichosporonales	f__Trichosporonaceae	g__Trichosporon	NA
ASV_0007	CGCAAGTTGCGCCCGAAGCCATTAGGCCGAGGGCACGCCTGCCTGGGCGTCACACGTCGTTGCCCCCCCATCTACTCCTTCGGGATTGCGGGGGGCGGATGATGGCCTCCCGTGCGCCTCGTCGCGCGGTNNNNNNNNNNTCGGTGGTTGCGAAACCTCGGTTGCCCGTCGTGTGCGGTCGTCGCGCATCGAGGGCTCGAAAAAATTGCCGGGCTCCGGCTCGGCTTTCAACGCGACCCCAGGTCAGGCGGGGTTACCCGCTGAATTTAA	140	79	0	37	52	0	130	70	k__Fungi	NA	NA	NA	NA	NA	NA
ASV_0008	CGCACATTGCGCCCTCTGGTATTCCAGGGGGCATGCCTGTTTGAGCGTCATTTCTCTCTCAAACCTTTGGGTTTGGTAGTGAGTGATACTCGTCTCGGGTTAACTTGAAAGTGGCTAGCCGTTGCCATCTNNNNNNNNNNTAAGCTTGGGTCATAGAGACTCATAGGTGTTATAAAGACTCGCTGGTGTTTGTCTCCTTGAGGCATACGGCTTTAACCAAAACTCTCAAAGTTTGACCTCAAATCAGGTAGGAGTACCCGCTGAACTTAA	0	0	0	0	201	158	65	66	k__Fungi	p__Ascomycota	c__Saccharomycetes	o__Saccharomycetales	f__Saccharomycetaceae	g__Kluyveromyces	s__marxianus
ASV_0009	CGCACATTGCGCCCTCTGGTATTCCGGAGGGCATGCCTGTTTGAGCGTCATTTCCTTCTCACTTCTCTGGAGTGGTTATGAGAATACGCGGTAGTGTTTTCTTGAAAGGGAAAGGGGGAAAGCCCGGTGGNNNNNNNNNNAGTATACTGGGAGGAGTAATAATTACAAGGTTTCGGCCGATTTATTGCGTCTTCTAGCAACTCCTACTGAGTCCCCCCCCAATTTTCTAAGTTTGACCTCAAATCAGGTAGGAGGACCCGCTGAACTTAA	0	0	0	0	147	161	75	87	k__Fungi	p__Ascomycota	c__Saccharomycetes	o__Saccharomycetales	f__Pichiaceae	g__Dekkera	s__anomala
ASV_0010	CGCACATTGCGCCCTATGGTATTCCATAGGGCATGCCTGTTTGAGCGTCATTTCTCTCTCAAATCTTCGGATTTGGTTTTGAGTGATACTCTTAGTCAGACTAAGCGTTTGCTTGAAATGTATTGGCATGNNNNNNNNNNGAACTGTTTCAATGTATTAGGTTTATCCAACTCGTTGACCAGTATAGTATTTGTTTATTACACAGGCTCGGCCTTACAACAACAAACAAAGTTTGACCTCAAATCAGGTAGGACTACCCGCTGAACTTAA	112	95	66	140	0	0	9	0	k__Fungi	p__Ascomycota	c__Saccharomycetes	o__Saccharomycetales	f__Debaryomycetaceae	g__Kurtzmaniella	NA
ASV_0011	CGCACATTGCGCCCTCTGGTATTCCAGGGGGCATGCCTGTTTGAGCGTCATTTCTCTCTCAAACCTTTGGGTTTGGTAGTGAGTGATACTCGTTTTTCGGGTTAACTTGAAAGTGGCTAGCCGTTGCCTTNNNNNNNNNNGGTAAGCTAGGGTCAATGAGCTTATAGGTGTTATAAAGACTCGCTGGTGTTTGTCTCCTTGAGGCATACGGCTTAACCAAAACTCTCAAAGTTTGACCTCAAATCAGGTAGGAATACCCGCTGAACTTAA	100	47	56	64	0	0	0	0	k__Fungi	p__Ascomycota	c__Saccharomycetes	o__Saccharomycetales	f__Saccharomycetaceae	g__Kluyveromyces	s__lactis
ASV_0012	CGCACATTGCGCCCTTTGGTATTCCGAAGGGCATGCCTGTTCGAGCGTCATTACACCCCTCAAGCTTTGCTTGGTATTGGGACTCCGTCCGCCAGCGGACGGGCCTCGAAATCCTCGGCGGCGGCGCCCGNNNNNNNNNNGCGCCCGGCTTTGAGCGTAGTAGAAATTCTCATCTCGCTTTGAAGGCCCGTGGCGTCTGCTTGCCGGACGACCCCCAATCTTTCTTCTAAGGTTGACCTCGGATCAGGTAGGGATACCCGCTGAACTTAA	49	0	55	61	0	25	0	71	k__Fungi	p__Ascomycota	c__Dothideomycetes	o__Botryosphaeriales	f__Botryosphaeriaceae	g__Botryosphaeria	NA
ASV_0013	CGCAACTTGCGCTCATTGGTATTCCAATGAGCACGCCTGTTTCAGTATCAAAACAAACCCTCTATCCAGCATTTTGTTGAATAGGAATACTGAGAGTCTCCTGATCTATTCTGATCTCGAACCTCTTGAANNNNNNNNNNTCTTGTTTAAATGCCTGAACTTTTTTTTAATATAAAGAGAAGCTCTTGCGGTAAACTGTGCTGGGGCCTCCCAAATAATACTCTTTTTAAATTTGATCTGAAATCAGGCGGGATTACCCGCTGAACTTAA	113	36	54	21	0	0	0	0	k__Fungi	p__Mucoromycota	c__Mucoromycetes	o__Mucorales	f__Mucoraceae	g__Mucor	s__circinelloides
ASV_0014	CGCACATTGCGCCTCGAGGCATTCCTCGAGGCATGCCTGTTTGAGCGTCGCATCCCCTCTAACCCCCGGTTAGGCGTTGCTCCGAAATATCAACCGCGCTGTCAAACACGTTTACAGCACGACATTTCGCNNNNNNNNNNGCCTGTTTGAGCGTCGCATCCCCTCTAACCCCCGGTTAGGCGTTGCTCCGAAATATCAACCGCGCTGTCAAACACGTTTACAGCACGACATTTCGCCCTCAAATCAGGTAGGACTACCCGCTGAACTTAA	59	33	74	21	0	0	0	0	k__Fungi	p__Ascomycota	c__Saccharomycetes	o__Saccharomycetales	f__Metschnikowiaceae	g__Clavispora	s__lusitaniae
ASV_0015	CGCAAGTTGCGCCCGAAGCCATTAGGCCGAGGGCACGCCTGCCTGGGCGTCACACGTCGTTGCCCCCCCATCTACTCCTTCGGGATTGCGGGGGGCGGATGATGGCCTCCCGTGCGCCTCGTCGCGCGGTNNNNNNNNNNTCGGTGGTTGCGAAACCTCGGTTGCCTGTCGTGTGCGGTCGTCGCGCATCGAGGGCTCGAAAAAATTGCCGGGCTTCGGCTCGACTTTCAACGCGACCCCAGGTCAGGCGGGGTTACCCGCTGAATTTAA	0	0	0	0	52	0	44	32	k__Fungi	NA	NA	NA	NA	NA	NA
ASV_0016	CGCACATTGCGCCCTCTGGTATTCCGGAGGGCATGCCTGTTTGAGCGTCATTTCCTTCTCACTTTTAGTGGTTATGAGATTACACGGAGGTGTTTTCTTCAAAGGAAAGACAGGGGAGTTGAGGAATAATNNNNNNNNNNTGTTTTCTTCAAAGGAAAGACAGGGGAGTTGAGGAATAATGATTCAAGGTTTCGGCCGTTCATTAATTTTTTTCTTCCCCAATCCATCAAGTTTGACCTCAAATCAGGTAGGAGGACCCGCTGAACTTAA	57	36	24	60	0	0	0	0	k__Fungi	p__Ascomycota	c__Saccharomycetes	o__Saccharomycetales	f__Pichiaceae	g__Brettanomyces	NA
ASV_0017	CGCACATTGCGCCCCTTGGTATTCCAGGGGGCATGCCTGTTTGAGCGTCATTTCCTTCTCAAACATTCTGTTTGGTAGTGAGTGATACTCTTTGGAGTTAACTTGAAATTGCTGGCCTTTTCATTGGATGNNNNNNNNNNTTTTACCAACTGCGGCTAATCTTTTTTATACTGAGCGTATTGGAACGTTATCGATAAGAAGAGAGCGTCTAGGCGAACAATGTTCTTAAAGTTTGACCTCAAATCAGGTAGGAGTACCCGCTGAACTTAA	0	0	12	23	68	45	25	0	k__Fungi	p__Ascomycota	c__Saccharomycetes	o__Saccharomycetales	f__Saccharomycetaceae	g__Saccharomyces	s__paradoxus
ASV_0018	CGCACATTGCGCCTTAAGGTATTCCTCAAGGCATGCGTGGATGAGCGATATTTACTCTCAAACCTATGGTTTGGTTTTGTAATCCTAAATATCAACGGTATCTAGAATAAGTTTTAGAACCACCTTTTTANNNNNNNNNNGTGGATGAGCGATATTTACTCTCAAACCTATGGTTTGGTTTTGTAATCCTAAATATCAACGGTATCTAGAATAAGTTTTAGAACCACCTTTTTACTTCCTCATCTTCGTAAGACTACCCGCTGAACTTAA	0	0	32	35	31	11	0	59	k__Fungi	p__Ascomycota	c__Saccharomycetes	o__Saccharomycetales	f__Metschnikowiaceae	g__Metschnikowia	s__reukaufii
ASV_0019	CGCAAGTTGCGCCCGAAGCCATTAGGCCGAGGGCACGCCTGCCTGGGCGTCACACGTCGTTGCCCCCCCATCTACTCCTTCGGGATTGCGGGGGGCGGATGATGGCCTCCCGTGCGCCTCGTCGCGCGGTNNNNNNNNNNTCGGTGGTTGCGAAACCTCGGTTGCCCGTCGTGTGCGGTCGTCGCGCATCGAGGGCTCGAAAAAATTGCCGGGCTCTGTTTCGGCTTTCAACGCGACCCCAGGTCAGGCGGGGTTACCCGCTGAATTTAA	0	15	41	0	0	74	0	21	k__Fungi	NA	NA	NA	NA	NA	NA
ASV_0020	CGCAAGTTGCGCCCGAAGCCATTAGGCCGAGGGCACGCCTGCCTGGGCGTCACACGTCGTTGCCCCCCCATCTACTCCTTCGGGATTGCGGGGGGCGGATGATGGCCTCCCGTGCGCCTCGTCGCGCGGTNNNNNNNNNNTCGGTGGTTGCGAAACCTCGGTTGCCCGTCGTGTGCGGTCGTCGCGCATCGAGGGCTCGAAAAAATTGCCGGGCTTCGGCTCGACTTTCAACGCGACCCCAGGTCAGGCGGGGTTACCCGCTGAATTTAA	0	0	0	0	39	88	0	0	k__Fungi	NA	NA	NA	NA	NA	NA
ASV_0021	CGCAAGTTGCGCCCGAAGCCATTAGGCCGAGGGCACGCCTGCCTGGGCGTCACACGTCGTTGCCCCCCCATCTACTCCTTCGGGATTGCGGGGGGCGGATGATGGCCTCCCGTGCGCCTCGTCGCGCGGTNNNNNNNNNNTCGGTGGTTGCGAAACCTCGGTTGCCCGTCGTGTGCGGTCGTCGCGCATCGAGGGCTCGAAAAAATTGTCGGGCTCCGGCTCGGCTTTCAACGCGACCCCAGGTCAGGCGGGGTTACCCGCTGAATTTAA	0	0	0	0	48	36	0	0	k__Fungi	NA	NA	NA	NA	NA	NA
ASV_0022	CGCAAGTTGCGCCCGAAGCCATTAGGCCGAGGGCACGCCTGCCTGGGCGTCACACGTCGTTGCCCCCCCATCTACTCCTTCGGGATTGCGGGGGGCGGATGATGGCCTCCCGTGCGCCTCGTCGCGCGGTNNNNNNNNNNTCGGTGGTTGCGAAACCTCGGTTGCCCGTCGTGTGCGGTCGTCGCGCATCGAGGGCTCGAAAAAATTGCCGGGTTCCGGCTCGGCTTTCAACGCGACCCCAGGTCAGGCGGGGTTACCCGCTGAATTTAA	0	0	82	0	0	33	0	0	k__Fungi	NA	NA	NA	NA	NA	NA
ASV_0023	CGCAAGTTGCGCCCGAAGCCATTAGGCCGAGGGCACGCCTGCCTGGGCGTCACACGTCGTTGCCCCCCCATCTACTCCTTCGGGATTGCGGGGGGCGGATGATGGCCTCCCGTGCGCCTCGTCGCGCGGTNNNNNNNNNNTCGGTGGTTACGAAACCTCGGTTGCCCGTCGTGTGCGGTCGTCGCGCATCGAGGGCTCGAAAAAATTGCCGGGCTCCGGCTCGGCTTTCAACGCGACCCCAGGTCAGGCGGGGTTACCCGCTGAATTTAA	0	0	0	0	0	110	0	0	k__Fungi	NA	NA	NA	NA	NA	NA
ASV_0024	CGCATCTTGCGCTCAATGGTATTCCATTGAGCACGCCTGTTTCAGTATCAAAAACACCCCACATTCACAACTTGTTTGTTTGAATGGAATTGAGAGTTTTTTTCGGCCAAAAGCTGATCTCTTTAAAAACNNNNNNNNNNTTTTCTGCCTGAACATTTTTTTAATATAAAGGAATGCTCTAGTAAAAAAAAGGACTTCTTCTGGGGGCCTCCCAAATAAATCATTTTTAAACTTGATCTGAAATCAGGTGGGATTACCCGCTGAACTTAA	13	0	25	63	2	0	0	0	k__Fungi	p__Mucoromycota	c__Mucoromycetes	o__Mucorales	f__Mucoraceae	g__Mucor	NA
ASV_0025	CGCACATTGCACTTTGGGGTATCCCCCAAAGTATACTTGTTTGAGCGTTGTTTCTCTCTTGGAATTGCTTTGCTCTTCTAAAATTTCGAATCAAATTCGTTTGAAAAACAACACTATTCAACCTCAGATCNNNNNNNNNNCCAAAGTATACTTGTTTGAGCGTTGTTTCTCTCTTGGAATTGCTTTGCTCTTCTAAAATTTCGAATCAAATTCGTTTGAAAAACAACACTATTCAACCTCAGATCAAGTAGGATTACCCGCTGAACTTAA	35	14	23	29	0	0	0	0	k__Fungi	p__Ascomycota	c__Saccharomycetes	o__Saccharomycetales	f__Dipodascaceae	NA	NA
ASV_0026	CGCACATTGCGCCCCCTGGTATTCCGGGGGGCATGCCTGTTCGAGCGTCATTTCACCACTCAAGCCTCGCTTGGTATTGGGCAACGCGGTCCGCCGCGTGCCTCAAATCGTCCGGCTGGGTCTTCTGTCCNNNNNNNNNNCCGGCTGGGTCTTCTGTCCCCTAAGCGTTGTGGAAACTATTCGCTAAAGGGTGTTCGGGAGGCTACGCCGTAAAACAACCCCATTTCTAAGGTTGACCTCGGATCAGGTAGGGATACCCGCTGAACTTAA	30	15	0	0	0	0	48	0	k__Fungi	p__Ascomycota	c__Dothideomycetes	o__Capnodiales	f__Mycosphaerellaceae	g__Mycosphaerella	NA
ASV_0027	CGCACCTTGCGCTCTATGGCAATCCGTAGAGCATGCCTGTTTGAGTGCCATGAAATCTCCCACCCCAAGCGGTTTTTAAATGAAACGGCTTGGCGGATGGGGTCTGGATGGGTGCCTCTGCCTGCGCTACNNNNNNNNNNTACGTCATTTGCTATGTCGCCTAAAGGAGGAATGTTTGGTTGTGTCTGCGTGTGCTTCGAACTTGCCTCTGTGGCACATCCCAATTTCACTTCTGGTCTCAAATCAGGTAGGATCACCCGCTGAACTTAA	0	7	7	0	59	0	9	0	k__Fungi	p__Basidiomycota	c__Malasseziomycetes	o__Malasseziales	f__Malasseziaceae	g__Malassezia	s__restricta
ASV_0028	CGCAAGTTGCGCCCGAAGCCATTAGGCCGAGGGCACGCCTGCCTGGGCGTCACATGTCGTTGCCCCACCTTCTCTTCTCTTTCGAGAGTTTTTTGGGACGGATGATGGCCTCCCGTGTGCTTAGTCATGCNNNNNNNNNNGTGGTTTGCAAAACCTCGGTGGCCTGTCGTGTGCGTTTATCGTGTGAGGTCTCCCATTCCCCCTTGCGCATCGCTTTGACGATGCTTACAACGCGACCCCAGGTCAGGCGGGGTTACCCGCTGAATTTAA	5	0	30	0	0	0	34	0	k__Fungi	NA	NA	NA	NA	NA	NA
ASV_0029	CGCAAGTTGCGCCCGAAGCCATTAGGCCGAGGGCACGCCTGCCTGGGCGTCACACGTCGTTGCCCCCCCATCTACTCCTTCGGGATTGCGGGGGGCGGATGATGGCCTCCCGTGCGCCTCGTCGCGCGGTNNNNNNNNNNTCGGTGGTTGCGAAACCTCGGTTGCCCGTCGTGTGCGGTCGTCGCACATCGAGGGCTCGAAAAAATTGCCGGGTTCCGGCTCGGCTTTCAACGCGACCCCAGGTCAGGCGGGGTTACCCGCTGAATTTAA	0	0	0	0	60	0	0	0	k__Fungi	NA	NA	NA	NA	NA	NA
ASV_0030	CGCACATTGCGCCTTAAGGTATTCCTCAAGGCATGCGTGGATGAGCGATATTTACTCTCAAACCTATGGTTTGGTTCTGTAATCCTAAATATCAACGGTATCTAGAATAAGTTTTAGAACCACCTTTTTANNNNNNNNNNGTGGATGAGCGATATTTACTCTCAAACCTATGGTTTGGTTCTGTAATCCTAAATATCAACGGTATCTAGAATAAGTTTTAGAACCACCTTTTTACTTCCTCATCTTCGTAAGACTACCCGCTGAACTTAA	0	0	0	57	0	0	0	0	k__Fungi	p__Ascomycota	c__Saccharomycetes	o__Saccharomycetales	f__Metschnikowiaceae	g__Metschnikowia	s__reukaufii
ASV_0031	CGCAACTTGCGCTCATTGGTATTCCAATGAGCACGCCTGTTTCAGTATCAAAACAAACCCTCTATCCAACATTTTGTTGAATAGGAATACTGAGAGTCTCTTGATCTATTCTGATCTCGAACCTCTTGAANNNNNNNNNNTCTTGTTTGAATGCCTGAACTTTTTTTTAATATAAAGAGAAGCTCTTGCGGTAAACTGTGCTGGGGCCTCCCAAATAATACTTTTTTTAAATTTGATCTGAAATCAGGCGGGATTACCCGCTGAACTTAA	21	20	0	14	0	0	0	0	k__Fungi	p__Mucoromycota	c__Mucoromycetes	o__Mucorales	f__Mucoraceae	g__Mucor	s__circinelloides
ASV_0032	CGCAAATTGCGCCCAAGGCTTCGGCCGAGGGCATGTCTGCCTCAGCGTCGGCTTACCCCCTCGCTCCCCCTTTCCTTTGGATTGGGTGTGAGCGGATCTGGCTTTCCCGGCTCCGTGCTTTGGCACGCCCNNNNNNNNNNGCTACACCGCCTGCCGTGGCCCGAGGGGACTTTGCTGGCGGCCCAGCAGGAATTCGGGTGTTGGGTTACCCCACTCCGAAAGCTTCAAAACTTCGACCTGAGCTCAGGCAAGACTACCCGCTGAACTTAA	12	13	0	0	0	17	0	0	k__Fungi	NA	NA	NA	NA	NA	NA
ASV_0033	CGCAAGTTGCGCCCGAAGCCATTAGGCCGAGGGCACGCCTGCCTGGGCGTCACACGTCGTTGCCCCCCCATCTACTCCTTCGGGATTGCGGGGGGCGGATGATGGCCTCCCGTGCGCCTCGTCGCGCGGTNNNNNNNNNNTCGGTGGTTGCGAAACCTCGGTTGCCCGTCGTGTGCGGTCGTCGCGCATCGAGGGCTCGAAAAAATTGCCGAGTTCCGGCTCGGCTTTCAACGCGACCCCAGGTCAGGCGGGGTTACCCGCTGAATTTAA	0	0	0	49	0	0	0	0	k__Fungi	NA	NA	NA	NA	NA	NA
ASV_0034	CGCAAATTGCGCCCAAGGCTTCGGCCGAGGGCATGTCTGCCTCAGCGTCGGCTTACCCCCTCGCTCCCCCTTTCCTTTGGATTGGGTGTGAGCGGATCTGGCTTTCCCGGCTCCGTGCTTTGGCACGCCCNNNNNNNNNNGCTACACCGCCTGCCGTGGCCCGAGGGGACTTTGCTGGCGGCCCAGCAGGAATTCGGGTGTTGAGTTACCCCACTCCGAAAGCTTCAAAACTTCGACCTGAGCTCAGGCAAGACTACCCGCTGAACTTAA	0	0	0	44	0	0	0	0	k__Fungi	NA	NA	NA	NA	NA	NA
ASV_0035	CGCACATTGCGCCCGCTGGTATTCCGGCGGGCATGCCTGTCTGAGCGTCGTTTCCTTCTTGGAGCGGTGCTTCAGACCTGGCGGGCTGTCTTTTTGGACGGCGCGCCCAAAGCGAGGGGCCTTCTGCGCGNNNNNNNNNNGGCTGTCTTTTTGGACGGCGCGCCCAAAGCGAGGGGCCTTCTGCGCGAACTAGACTGTGCGCGCGGGGCGGCCGGCGAACTTATTACCAAGCTCGACCTCAGATCAGGCAGGAGTACCCGCTGAACTTAA	0	0	0	0	20	9	13	0	k__Fungi	p__Ascomycota	NA	NA	NA	NA	NA
ASV_0036	CGCACATTGCGCCCTTTGGTATTCCAAAGGGCATGCCTGTTTGAGCGTCATTTCTCCCTCAAACCCTCGGGTTTGGTGTTGAGCGATACGCTGGGTTTGCTTGAAAGAAAGGCGGAGTATAAACTAATGGNNNNNNNNNNTACGCTGGGTTTGCTTGAAAGAAAGGCGGAGTATAAACTAATGGATAGGTTTTTTCCACTCATTGGTACAAACTCCAAAACTTCTTCCAAATTCGACCTCAAATCAGGTAGGACTACCCGCTGAACTTAA	0	2	11	24	4	0	0	0	k__Fungi	p__Ascomycota	c__Saccharomycetes	o__Saccharomycetales	f__Saccharomycetales_fam_Incertae_sedis	g__Candida	s__parapsilosis
ASV_0037	CGCACATTGCGCCTTAAGGTATTCCTCAAGGCATGCGTGGATGAGCGATATTTACTCTCAAACCTATGGTTTGGTTTTGTAATCCTAAATATCAACGGTATCTAGAATAAGTTGTAGAACCACCTTTTTANNNNNNNNNNGTGGATGAGCGATATTTACTCTCAAACCTATGGTTTGGTTTTGTAATCCTAAATATCAACGGTATCTAGAATAAGTTGTAGAACCACCTTTTTACTTCCTCATCTTCGTAAGACTACCCGCTGAACTTAA	37	0	0	0	0	0	0	0	k__Fungi	p__Ascomycota	c__Saccharomycetes	o__Saccharomycetales	f__Metschnikowiaceae	g__Metschnikowia	s__reukaufii
ASV_0038	CGCAAGTTGCGCCCGAAGCCATTAGGCCGAGGGCACGCCTGCCTGGGCGTCACATGTCGTTGCCCCACCTTCTCTTCTCTTTCGAGAGTTTTTTGGGACGGATGATGGCCTCCCGTGTGCTTAGTCATGCNNNNNNNNNNGTGGTTTGCAAAACCTCGGTGGCCCGTCGTGTGCGTTTATCGTGTGAGGTCTCCCATTCCCCCTTGCGCATCGCTTTGACGATGCTTACAACGCGACCCCAGGTCAGGCGGGGTTACCCGCTGAATTTAA	0	0	0	0	0	37	0	0	k__Fungi	NA	NA	NA	NA	NA	NA
ASV_0039	CGCACATTGCGCCTTAAGGTATTCCTCAAGGCATGCGTGGATGAGCGATATTTACTCTCAAACCTATGGTTTGGTTTTGTAATCCTAAATATCAACGGTATCTAGAATAAGTTTTAGAACCACTTACTTANNNNNNNNNNGTGGATGAGCGATATTTACTCTCAAACCTATGGTTTGGTTTTGTAATCCTAAATATCAACGGTATCTAGAATAAGTTTTAGAACCACTTACTTACTTCCTCATCTTCGTAAGATTACCCGCTGAACTTAA	0	0	36	0	0	0	0	0	k__Fungi	p__Ascomycota	c__Saccharomycetes	o__Saccharomycetales	f__Metschnikowiaceae	g__Metschnikowia	s__reukaufii
ASV_0040	CGCAAGTTGCGCCCGAAGCCATTAGGCCGAGGGCACGCCTGCCTGGGCGTCACACGTCGTTGCCCCCCCATCTACTCCTTCGGGATTGCGGGGGGCGGATGATGGCCTCCCGTGCGCCTCGTCGCGCGGTNNNNNNNNNNTCGGTGGTTGCGAAACCTCGGTTGCCCGTCGTGTGCGGTCGTCGCGCATCGAGGGCTCGAAAAAATTGCCGGGCTCCGGCTCGACTTTCAACGCGACCCCAGGTCAGGCGGGGTTACCCGCTGAATTTAA	0	0	36	0	0	0	0	0	k__Fungi	NA	NA	NA	NA	NA	NA
ASV_0041	CGCACATTGCGCCCCCTGGTATTCCGGGGGGCATGCCTGTTCGAGCGTCATTTCACCACTCAAGCCTCGCTTGGTATTGGGCGCCGCGGTTCGCCGCGCGCCTCAAAGTCTCCGGCTGGGCCGTCCGTCTNNNNNNNNNNGTCTCCGGCTGGGCCGTCCGTCTCCAAGCGTTGTGCATCATATTCGCTTCGGGGCGCGGGCGTGCCGTGCGGCCGTTAAATCTTTCACCAGGTTGACCTCGGATCAGGTAGGGATACCCGCTGAACTTAA	0	0	0	0	34	0	0	0	k__Fungi	p__Ascomycota	c__Dothideomycetes	o__Capnodiales	f__Mycosphaerellaceae	NA	NA
ASV_0042	CGCAAGTTGCGCCCGAAGCCATTAGGCCGAGGGCACGCCTGCCTGGGCGTCACACGTCGTTGCCCCCCCATCTACTCCTTCGGGATTGCGGGGGGCGGATGATGGCCTCCCGTGCGCCTCGTCGCGCGGTNNNNNNNNNNTCGGTGGTTGCGAAACCTCGGTTGCCCGTCGTGTGCGGTCGTCGCGCATCGAGGGCTCGAAAAAATTGTCGGGCTTCGGCTCGGCTTTCAACGCGACCCCAGGTCAGGCGGGGTTACCCGCTGAATTTAA	0	0	0	33	0	0	0	0	k__Fungi	NA	NA	NA	NA	NA	NA
ASV_0043	CGCACATTGCGCCCTTTGGTATTCCGAAGGGCATGCCTGTTCGGGCGTCATCACACCCCTCAAGCTTTGCTTGGTATTGGGCCTCCGTCCGCCAGCGGACGGGCCTCGAAATCCTCGGCGGCGGCGCCCGNNNNNNNNNNGCGCCCGGCTTTGAGCGTAGTAGAAATTCTCATCTCGCTTTGAAGGCCCGTGGCGTCTGCTTGCCGGACGACCCCCAATCTTTCTTCTAAGGTTGACCTCGGATCAGGTAGGGATACCCGCTGAACTTAA	0	0	0	0	0	0	0	33	k__Fungi	p__Ascomycota	c__Dothideomycetes	o__Botryosphaeriales	f__Botryosphaeriaceae	g__Botryosphaeria	NA
ASV_0044	CGCACATTGCGCCCTTGGGTATTCCTGAGGGCATGTCTGTTCGAGCGTCATTGCAACCCTCTAGCATGGCTAGTGTTGTTGGGTGCTTGTCTCCAGAAAATGGTGGACATACCCGAAATGCAGTGGTGGGNNNNNNNNNNAGATGGGTGTTTGTTCATACAAAACAGCTACTTGAAGGATTTGACTTGGAATTCCGCCTCAAAAGAGTTGAATTTGTTAATTCTTTCCAAGGTTGACCTCGGATCAGATAGGGTTACCCGCTGAACTTAA	0	0	0	0	32	0	0	0	k__Fungi	NA	NA	NA	NA	NA	NA
ASV_0045	CGCACATTGCGCCCGCCAGAATTCTGGCGGGCATGCTGTTCGAGCGTCATTTCAACCCTCGGTCTCCCTCCGGGAGAGACCGGCGTTGGGGACCGGCACTTACCCCGCCGGCCCCGAAATGAAGTGGCGGNNNNNNNNNNTGGCGGCCCGTCCGCGGCGACCTCTGCGTAGTAACTCCACTCGCACCGGGACCCGGGCGCGGCCACGCCGTAAAACCCCCAACTTCCGAATGTTGACCTCGAATCAGGTAGGAATACCCGCTGAACTTAA	0	0	0	0	0	32	0	0	k__Fungi	p__Ascomycota	c__Sordariomycetes	o__Hypocreales	f__Cordycipitaceae	NA	NA
ASV_0046	CGCACATTGCGCTACTGGGCTATATGCTCAGTAGCATGCTTGTTGGAGCGCCGATCTTTCTCCTCTACCTGTTTCGACAGGCCTGAGGGTTCTGCTCCCGCTGGGAGTGAAAGACATGGAAGTGCACACGNNNNNNNNNNTTCGACAGGCCTGAGGGTTCTGCTCCCGCTGGGAGTGAAAGACATGGAAGTGCACACGTTAGATAACTCTGTGCAGTTACACTTTTACACTTTTGGCCCCCAATCAAGCAAGGCTACCCGCTGAACTTAA	0	0	28	0	3	0	0	0	k__Fungi	p__Ascomycota	c__Saccharomycetes	o__Saccharomycetales	f__Saccharomycetales_fam_Incertae_sedis	g__Starmerella	s__bombicola
ASV_0047	CGCACATTGCGCCCTTTGGTATTCCGAAGGGCATGCCTGTTCGAGCGTCATTACACCCCTCAAGCTTTGCTTGGTATTGGGCCTCCGTCCGCCAGCGGACGGGCCTCGAAATCCTCGGCGGCGGCGCCCGNNNNNNNNNNGCGCCCGGCTTTGAGCGTAGTAGAAATTCTCATCTCGCTTTGAAGGCCCGTGGCGTCTGCTTGCCGGACGACCCTCAATCTTTCTTCTAAGGTTGACCTCGGATCAGGTAGGGATACCCGCTGAATTTAA	0	0	0	0	31	0	0	0	k__Fungi	p__Ascomycota	c__Dothideomycetes	o__Botryosphaeriales	f__Botryosphaeriaceae	g__Botryosphaeria	NA
ASV_0048	CGCACCTTGCGCTCCATGGTATTCCGTGGAGCATGCCTGTTTGAGTGTCATGAATACTTCAACCCTCCTCTTTCTTAATGATTGAAGAGGTGTTTGGTTTCTGAGCGCTGCTGGCCTTTACGGTCTAGCTNNNNNNNNNNTAATAGACTATTCGCTGAGGAATTCTAGTCTTCGGACTAGAGCCGGGTTGGGTTAAAGGAAGCTTCTAATCAGAATGTCTACATTTTAAGATTAGATCTCAAATCAGGTAGGACTACCCGCTGAACTTAA	0	15	0	14	0	0	0	0	k__Fungi	p__Basidiomycota	c__Microbotryomycetes	o__Sporidiobolales	f__Sporidiobolaceae	g__Rhodotorula	s__mucilaginosa
ASV_0049	CGCACATTGCGCCCCCTGGTATTCCGGGGGGCATGCCTGTTCGAGCGTCATTTCACCACTCAAGCCTCGCTTGGTATTGGGCGACGCGGTCCGCCGCGCGCCTCAAATCGACCGGCTGGGTCTTCTGTCCNNNNNNNNNNCGGCTGGGTCTTCTGTCCCCTCAGCGTTGTGGAAACTATTCGCTAAAGGGTGCCACGGGAGGCCACGCCGAAAAACAAACCCATTTCTAAGGTTGACCTCGGATCAGGTAGGGATACCCGCTGAACTTAA	0	0	10	19	0	0	0	0	k__Fungi	p__Ascomycota	c__Dothideomycetes	o__Capnodiales	f__Cladosporiaceae	g__Cladosporium	s__sphaerospermum
ASV_0050	CGCAAGTTGCGCCCGAAGCCATTAGGCCGAGGGCACGCCTGCCTGGGCGTCACACGTCGTTGCCCCCCCATCTACTCCTTCGGGATTGCGGGGGGCGGATGATGGCCTCCCGTGCGCCTCGTCGCGCGGTNNNNNNNNNNTCGGTGGTTGCGAAACCTCGGTTGCCCGTAGTGTGCGGTCGTCGCGCATCGAGGGCTCGAAAAAATTGCCGGGCTCCGGCTCGACTTTCAACGCGACCCCAGGTCAGGCGGGGTTACCCGCTGAATTTAA	0	0	0	0	0	29	0	0	k__Fungi	NA	NA	NA	NA	NA	NA
ASV_0051	CGCACATTGCGCCCCTTGGTATTCCGAGGGGCATGCCTGTTCGAGCGTCATTACACCACTCAAGCTATGCTTGGTATTGGGCGTCGTCCTTAGTTGGGCGCGCCTTAAAGACCTCGGCGAGGCCACTCCGNNNNNNNNNNCGAGGCCACTCCGGCTTTAGGCGGAGTAGAATTTATTCGAACGTCTGTCAAAGGAGAGGAACTCTGCCGACTGAAACCTTTATTTTTCTAGGTTGACCTCGGATCAGGTAGGGATACCCGCTGAACTTAA	0	0	0	0	0	0	29	0	k__Fungi	p__Ascomycota	c__Dothideomycetes	o__Dothideales	f__Aureobasidiaceae	g__Aureobasidium	s__pullulans
ASV_0052	CGCACATTGCGCCCTTTGGTATTCCAAAGGGCATGCCTGTTCGAGCGTCATTTGTACCCTCAAGCTTTGCTTGGTGTTGGGCGTCTTGTCTCCAGTTCGCTGGGGACTCGCCTTAAAGTTATTGGCAGCCNNNNNNNNNNTTATTGGCAGCCGGCCTACTGGTTTCGGAGCGCAGCACAAGTCGCGCTCTCTTCCAGCCAAGGTCAGCATCCACAAAGCCTTTTTTCAACTTTTGACCTCGGATCAGGTAGGGATACCCGCTGAACTTAA	0	0	0	0	28	0	0	0	k__Fungi	p__Ascomycota	c__Dothideomycetes	o__Pleosporales	f__Pleosporaceae	g__Alternaria	NA
ASV_0053	CGCAACTTGCACTCATTGGTATTCCAATGAGTACACCTGTTTCAGTATCATAATCAACCCTTATCCTCTAATTGCGGATAGATCATACTTGAGTAGGCGGTTCACCCCGTCAATACTTTAAATACAGTAGNNNNNNNNNNTTTTTTAATGCATTTTTTAAAAATCTGTTTGTCCCTGGCTTTGATCGTATGTCTAATGGATGTGATTAACGTCATATCCGTGTTTATTCAAATTGATCTGAAATCAGGTGGGATTACCCGCTGAACTTAA	0	0	0	0	26	0	0	0	k__Fungi	p__Mucoromycota	c__Mucoromycetes	o__Mucorales	f__Mucoraceae	g__Mucor	s__falcatus
ASV_0054	CGCAAGTTGCGCCCGAAGCCATTAGGCCGAGGGCACGCCTGCCTGGGCGTCACACGTCGTTGCCCCCCCATCTACTCCTTCGGGATTGCGGGGGGCGGATGATGGCCTCCCGTGCGCCTCGTCGTGCGGTNNNNNNNNNNTCGGTGGTTGCGAAACCTCGGTTGCCCGTCGTGTGCGGTCGTCGCGCATCGAGGGCTCGAAAAAATTGCCGGGCTCTGCTTCGGCTTTCAACGCGACCCCAGGTCAGGCGGGGTTACCCGCTGAATTTAA	0	0	0	0	0	0	25	0	k__Fungi	NA	NA	NA	NA	NA	NA
ASV_0055	CGCACATTGCGCCCCCCGGTATTCCGAGGGGCATGCCTGTTCGAGCGTCAGAACATCCTCTCAAGCCTAGCTTGGTCTTGGGGTGCGCCAGTGTGGCGTCCCCTAAACATAGTGGCGGTACCGTTGTGCTNNNNNNNNNNTAAACATAGTGGCGGTACCGTTGTGCTCTCCGCGTAGTCACATATCTCGCGACAGAGCCACCACGGCACCTGCCAGAATCCCTTTTTCATGGATGACCTCGGATCAGGTAGGGATACCCGCTGAACTTAA	0	0	0	23	0	0	0	0	k__Fungi	p__Ascomycota	c__Leotiomycetes	o__Erysiphales	f__Erysiphaceae	g__Podosphaera	s__leucotricha
ASV_0056	CGCAAGTTGCGCCCGAAGCCATTAGGCCGAGGGCACGCCTGCCTGGGCGTCACACGTCGTTGCCCCCCCATCTACTCCTTCGGGATTGCGGGGGGCGGATGATGGCCTCCCGTGTGCCTCGCCGCGCGGTNNNNNNNNNNTCGGTGGTTGCGAAACCTCGGTTGCCCGTCGTGTGCGGTCGTCGCGCATCGAGGGCTCGAAAAAATTGCCGAGTTCCGGCTCGGCTTTCAACGCGACCCCAGGTCAGGCGGGGTTACCCGCTGAATTTAA	0	0	0	23	0	0	0	0	k__Fungi	NA	NA	NA	NA	NA	NA
ASV_0057	CGCAAGTTGCGCCCGAAGCCATTAGGCCGAGGGCACGCCTGCCTGGGCGTCACACGTCGTTGCCCCCCCCATCTACTCCTTCGGGATTGCGAGGGGCGGATGATGGCCTCCCGTGCGCCTCGTCGTGCGGNNNNNNNNNNTCGGTGGTTGCGAAACCTCGGTTGCCCGTCGTGTGCGGTCGTCGCGCATCGAGGGCTCGAAAAAATTGTCGGGCTCCGGCTCGGCTTTCAACGCGACCCCAGGTCAGGCGGGGTTACCCGCTGAATTTAA	0	0	0	0	22	0	0	0	k__Fungi	NA	NA	NA	NA	NA	NA
ASV_0058	CGCACATTGCGCCTTAAGGTATTCCTCAAGGCATGCGTGGATGAGCGATATTTACTCTCAAACCTATGGTTTGGTTTTGTAATCCTAAATATCAACGGTATCTAGAATAAGTTTTAGAACCACTTACTTANNNNNNNNNNGTGGATGAGCGATATTTACTCTCAAACCTATGGTTTGGTTTTGTAATCCTAAATATCAACGGTATCTAGAATAAGTTTTAGAACCACTTACTTACTTCCTCATCTTCGTAAGACTACCCGCTGAACTTAA	0	0	0	0	0	0	0	0	k__Fungi	p__Ascomycota	c__Saccharomycetes	o__Saccharomycetales	f__Metschnikowiaceae	g__Metschnikowia	s__reukaufii
ASV_0059	CGCACATTGCGCCCTTTGGTATTCCGAAGGGCATGCCTGTTCGAGCGTCATTACACCCCTCAAGCTTTGCTTGGTATTGGGCCTCCGTCCGCCAGCGGACGGGCCTCGAAATCCTCGGCGGCGGCGCCCGNNNNNNNNNNGCGCCCGGCTTTGAGCGTAGTAGAAATTCTCATCTCGCTTTGGAGGCCCGTGGCGTCTGCTTGCCGGACGGCCCCCAATCTTTCTTCTAAGGTTGACCTCGGATCAGGTAGGGATACCCGCTGAACTTAA	0	0	0	0	0	0	21	0	k__Fungi	p__Ascomycota	c__Dothideomycetes	o__Botryosphaeriales	f__Botryosphaeriaceae	g__Botryosphaeria	NA
ASV_0060	CGCACATTGCGCCCCTTGGTATTCCATGGGGCATGCCTGTTCGAGCGTCATTTGTACCTTCAAGCTTTGCTTGGTGTTGGGTGTTTGTCTCGCCTCTGCGTGTAGACTCGCCTTAAAACAATTGGCAGCCNNNNNNNNNNACAATTGGCAGCCGGCGTATTGATTTCGGAGCGCAGTACATCTCGCGCTTTGCACTCATAACGACGACGTCCAAAAGTACATTTTTACACTCTTGACCTCGGATCAGGTAGGGATACCCGCTGAACTTAA	12	8	0	0	0	0	0	0	k__Fungi	p__Ascomycota	c__Dothideomycetes	o__Pleosporales	f__Didymellaceae	NA	NA
ASV_0061	CGCAAGTTGCGCCCGAAGCCATTAGGCCGAGGGCACGCCTGCCTGGGCGTCACGCCAAAACACGCTCCCACACCCCTCATTGGGAATCGGGATGCGGCATCTGGTCCCTCGTCTCGCAAGGGGCGGTGGANNNNNNNNNNCGTCTTTGCTTTATCAACGCAGTGCATACGACGCGTAGCCGGCATGATGGCCTCAAAACGACCCAACAAACGTAGCGCACGTCGCTTCGACCGCGACCCCAGGTCAGGCGGGACTACCCGCTGAGTTTAA	0	20	0	0	0	0	0	0	k__Fungi	p__Ascomycota	c__Leotiomycetes	o__Erysiphales	f__Erysiphaceae	g__Blumeria	NA
ASV_0062	CGCAAGTTGCGCCCGAAGCCATTAGGCCGAGGGCACGCCTGCCTGGGCGTCACACGTCGTTGCCCCCCCCATCTACTCCTTCGGGATTGCGAGGGGCGGATGATGGCCTCCCGTGCGCCTCGTCGTGCGGNNNNNNNNNNTCGGTGGTTGCGAAACCTCGGTTGCCCGTCGTGTGCGGTCGTCGCGCATCGAGGGCTCGAAAAAATTGCCGGGCTCCGGCTCGGCTTTCAACGCGACCCCAGGTCAGGCGGGGTTACCCGCTGAATTTAA	0	0	0	0	20	0	0	0	k__Fungi	NA	NA	NA	NA	NA	NA
ASV_0063	CGCAAGTTGCGCCCGAAGCCATTAGGCCGAGGGCACGCCTGCCTGGGCGTCATACGTCGTTGCCCCCCCATCTACTCCTTCGGGATTGCGAGGGGCGGATGATGGCCTCCCGTGCGCCTCGTCGCGCGGTNNNNNNNNNNTCGGTGGTTGCGAAACCTCGGTTGCCCGTCGTGTGCGGTCGTCGCGCATCGAGGGCTCGAAAAAATTGCCGGGCTTCGGCTCGACTTTCAACGCGACCCCAGGTCAGGCGGGGTTACCCGCTGAATTTAA	0	0	0	0	19	0	0	0	k__Fungi	NA	NA	NA	NA	NA	NA
ASV_0064	CGCACCTTGCGCTCCTTGGCATTCCGAGGAGCATGCCTGTTTGAGTGTCATTAATTTCTCAACCTTTCTATTTTGTAATGAAATGTTGAAAGGCTTGGATTGTGGGGGTTTGCTGGCTCTAGTAGTCGGCNNNNNNNNNNTGTAGGCCATCTCCCTTGGTGTGATAATTATCTACGCCTTGGTTGACTACAAAAGCTTTGCTTTCTAATCGTCGCAAGACAATTATCAAATTTTGACCTCAAATCAGGTAGGACTACCCGCTGAACTTAA	0	0	0	0	19	0	0	0	k__Fungi	p__Basidiomycota	c__Agaricomycetes	o__Agaricales	f__Cystostereaceae	g__Crustomyces	s__subabruptus
ASV_0065	CGCACATTGCGCCCCTCGGCATTCCGGGGGGCATGCCTGTTTGAGCGTCGTTTCCATCTTGCGCGTGCGCAGAGTTGGGGGAGCGGAGCGGACGACGTGTAAAGAGCGTCGGAGCTGCGACTCGCCTGAANNNNNNNNNNGCCTGAAAGGGAGCGAAGCTGGCCGAGCGAACTAGACTTTTTTTCAGGGACGCTTGGCGGCCGAGAGCGAGTGTTGCGAGACAACAAAAAGCTCGACCTCAAATCAGGTAGGAATACCCGCTGAACTTAA	7	0	0	11	0	0	0	0	k__Fungi	p__Ascomycota	c__Saccharomycetes	o__Saccharomycetales	f__Saccharomycetaceae	g__Issatchenkia	s__orientalis
ASV_0066	CGCACATTGCACCTCTCGGTATTCCGGGAGGTATGCCTGTTCGAGCGTCATTTGTACCCTCAAGCTCTGCTTGGTGTTGGGTGTTTGTTCCTCCTTTTGCGTGTGAACTCGCCTTAAAACAATTGGCAGCNNNNNNNNNNATTGGCAGCCGGCGTACTTGTTTCGGAGCGCAGCACATTTTGCGCCCCAGATCAGCGTACGTTGGCACCCAAGAAGCCTTATTTTAACGCTCTTGACCTCGGATCAGGTAGGGATACCCGCTGAACTTAA	0	16	0	2	0	0	0	0	k__Fungi	p__Ascomycota	c__Dothideomycetes	o__Pleosporales	f__Dothidotthiaceae	g__Wilsonomyces	NA
ASV_0067	CGCACATTGCGCCCCCTGGTATTCCGGGGGGCATGCCTGTTCGAGCGTCATTTCACCACTCAAGCCTCGCTTGGTATTGGGCGTCGCGAGTCTCTCGCGCGCCTCAAAGTCTCCGGCTGAGCGGTTCGTCNNNNNNNNNNCAAAGTCTCCGGCTGAGCGGTTCGTCTCCCAGCGTTGTGGCAACTATTCGCAGAGGAGTTCGAGTCGTCGCGGCCGTTAAATCTTTCAAAGGTTGACCTCGGATCAGGTAGGGATACCCGCTGAACTTAA	0	0	18	0	0	0	0	0	k__Fungi	p__Ascomycota	c__Dothideomycetes	o__Capnodiales	f__Mycosphaerellaceae	g__Ramularia	NA
ASV_0068	CGCACATTGCGCGGTATGGCATTCCGTACCGCACGGATGGAGGAGCGTGTTCCCTCTGGGATCGCATTGCTTTCTTGAAATGGATTTTTTTAAACTCTCAATTATTACGTCATTTCACCTCCTTCATCCGNNNNNNNNNNATTCCGTACCGCACGGATGGAGGAGCGTGTTCCCTCTGGGATCGCATTGCTTTCTTGAAATGGATTTTTTTAAACTCTCAATTATTACGTCATTTCACCTCCTTCATCCGAGATTACCCGCTGAACTTAA	0	0	0	0	0	0	0	0	k__Fungi	p__Ascomycota	c__Saccharomycetes	o__Saccharomycetales	f__Dipodascaceae	g__Yarrowia	s__lipolytica
ASV_0069	CGCAACTTGCGCTCTCTGGTATTCCGGAGAGCATGCCTGTTTGAGTGTCATGAAATCTCAACCATTAGGGTTTCTTAATGGCTTGGATTTGGAGGTTTGCCAGTCTGACTGGCTCCTCTTAAAAGAGTTANNNNNNNNNNGCAAGTTGAACTATTGCTATCTGGCGTAATAAGTTTCGCTGGAATGGTATTGTGAAGCGTGCTTCTAATCGTCTTCGGACAATTTTTTGACTCTGGTCTCAAATCAGGTAGGACTACCCGCTGAACTTAA	0	0	0	0	18	0	0	0	k__Fungi	p__Basidiomycota	c__Tremellomycetes	o__Trichosporonales	f__Trichosporonaceae	g__Apiotrichum	s__montevideense
ASV_0070	CGCACATTGCGCCCCTTGGTATTCCAGGGGGCATGCCTGTTTGAGCGTCATTTCCTTCTCAAACATTCTGTTTGGTAGTGAGTGATACTCTTTGGAGTTAACTTGAAATTGCTGGCCTTTTCATTGGATTNNNNNNNNNNTTTTACCAACTGCGGCTAATCTTTTTTATACTGAGCGTATTGGAACGTTATCGATAAGAAGAGAGCGTCTAGGCGAACAATGTTCTTAAAGTTTGACCTCAAATCAGGTAGGAGTACCCGCTGAACTTAA	0	0	0	0	0	0	0	18	k__Fungi	p__Ascomycota	c__Saccharomycetes	o__Saccharomycetales	f__Saccharomycetaceae	g__Saccharomyces	s__paradoxus
ASV_0071	CGCACATTGCGCCCTTTGGTGTTCCGAAGGGCATGCCTGTTCGAGCGTCATTATACCCCTCAAGCTTTGCTTGGTATTGGGCCTCCGTCCGCCAGCGGACGGGCCTCGAAATCCTCGGCGGCGGCGCCCGNNNNNNNNNNGCGCCCGGCTTTGAGCGTAGTAGAAATTCTCATCTCGCTTTGAAGGCCCGTGGCGTCTGCTTGCCGGACGACCCCCAATCTTTCTTCTAAGGTTGACCTCGGATCAGGTAGGGATACCCGCTGAACTTAA	0	17	0	0	0	0	0	0	k__Fungi	p__Ascomycota	c__Dothideomycetes	o__Botryosphaeriales	f__Botryosphaeriaceae	g__Botryosphaeria	NA
ASV_0072	CACAAGTTGCCAGGGCACGCCTACCTGGGCGTCACACGCCGTTGCCCCCCCTCGCGCCTTCCTCGGGAGTGTCAGGGTGTAGACGATGTCCTCCCGTGCATCGACCTTTGCGATTGGCACAAATGTCGAGNNNNNNNNNNTGGTTGCCAAACCTCGGTTGCCTGTTGTGCGCTTTCGTCGCGCTTCGAGCAGCTCGCGGCGCTCCCCGCTTTACTTCGGCCGAGCTTTCAATGCGACCCCAGGTCAGGCGGGGTTACCCGCTGAATTTAA	0	0	17	0	0	0	0	0	k__Fungi	NA	NA	NA	NA	NA	NA
ASV_0073	CGCAAGTTGCGCCCGAAGCCATTAGGCCGAGGGCACGCCTGCCTGGGCGTCACACGTCGTTGCCCCCCCATCTACTCCTTCGGGATTGCGGGGGGCGGATGATGGCCTCCCGTGCGCCTCGTCGCGCGGTNNNNNNNNNNTCGGTGGTTACGGAACCTCGGTTGCCCGTCGTGTGCGGTCGTCGCGCATCGAGGGCTCGAAAAAATTGCCGGGCTCCGGCTCGGCTTTCAACGCGACCCCGGGTCAGGCGGGGTTACCCGCTGAATTTAA	0	0	0	17	0	0	0	0	k__Fungi	NA	NA	NA	NA	NA	NA
ASV_0074	CGCATATTGCGCTCTATAGTATTCTATAGAGCATGCCTGTTTGAGCGTCATTTCTCTCTTAAACCTTTGGGTTTAGTATTGAAGGTTGTGTTAGCTTCTGCTAACTCCTTTGAAATGACTTGGCAATTGANNNNNNNNNNAAGGATTTAATATTAGGTTCTACCAACTTATTAAATACCCTTTTGCGAAGGACTTACTCGTGTATCAAGGCCTTATAACTTTGTCATTAATTTTGACCTCAAATCAGGTAAGGATACCCGCTGAACTTAA	0	0	0	0	17	0	0	0	k__Fungi	p__Ascomycota	c__Saccharomycetes	o__Saccharomycetales	f__Saccharomycopsidaceae	g__Saccharomycopsis	s__fibuligera
ASV_0075	CGCACCTTGCGCTCTATGGTATTCCGTAGAGCATGCCTGTTTGAGTGCCGTGAATTCTCCCATCCCAAGCGGTTTTTATCAAAGAATTGCTAGGCGAAGGGGTTGAGATGGGCGTTATTATAACTGCTTTNNNNNNNNNNTGCTATGCTGTAGGAGAGCATTTGGTTGTGGTTATACCGCGTGCGTCATTTTTTTTTCTTGCAAAGAGGAAAAAAAAGCCCCCCTTTCATTTCTGGTCTCAAATCAGGTAGGATCACCCGCTGAACTTAA	0	0	0	0	0	17	0	0	k__Fungi	p__Basidiomycota	c__Malasseziomycetes	o__Malasseziales	f__Malasseziaceae	g__Malassezia	s__globosa
ASV_0076	CGCACCTTGCGCTCCCTGCAGATCTAATCTGGGGAGCATGCCTGTTTGAGGGCCGCGAATTGTTTCGAACGACAGCTTTTTTCACGAAAAGTTGGCGGATCGGTATTGAGGGTTTTGCCATTCACCGTGGNNNNNNNNNNGATGGGTAAGAGCTGGACGCAACGGCTTGCTGTTTGGAGTGCTTCTGAAACCCGCCCATGTCGAGCTTGCTCGGAAGGGATTTTAATAATTCATCGGCCTCAGATTGGTAGGACTACCCGCTGAACTTAA	0	0	0	0	0	0	17	0	k__Fungi	p__Basidiomycota	c__Ustilaginomycetes	o__Ustilaginales	f__Ustilaginaceae	g__Ustilago	s__shanxiensis
ASV_0077	CGCACCTTGCGCTCCATGGTATTCCGTGGAGCATGCCTGTTTGAGTGTCATGAATACTTCAACCCTCCTCTTTCTTAATGATTGAAGAGGTGTTTGGTTTCTGAGCGCTGCTGGCCTTTAGGGTCTAGCTNNNNNNNNNNTAATAGACTATTCGCTGAGGAATTCTAGTCTTCGGACTAGAGCCGGGTTGGGTTAAAGGAAGCTTCTAATCAGAATGTCTACATTTTAAGATTAGATCTCAAATCAGGTAGGACTACCCGCTGAACTTAA	16	0	0	0	0	0	0	0	k__Fungi	p__Basidiomycota	c__Microbotryomycetes	o__Sporidiobolales	f__Sporidiobolaceae	g__Rhodotorula	s__mucilaginosa
ASV_0078	CGCAAGTTGCGCCCGAAGCCATTAGGCCGAGGGCACGCCTGCCTGGGCGTCACACGTCGTTGCCCCCCCATCTACTCCTTCGGGATTGCGGGGGGCGGATGATGGCCTCCCGTGCGCCTCGTCGCGCGGTNNNNNNNNNNTCGGTGGTTACGAAACCTCGGTTGCCCGTCGTGTGCGGTCGTCGCGCATCGAGGGCTCGAAAAAATTGCCGGGCTCCGGCTCGGCTTTCAACGCGACCCCGGGTCAGGCGGGGTTACCCGCTGAATTTAA	0	0	0	0	16	0	0	0	k__Fungi	NA	NA	NA	NA	NA	NA
ASV_0079	CGCACATTGCGCCCCGGGGTATTCCCCAGGGCATGCGTGGGTGAGCGATATTTACTCTCAAACCTCTGGTTTGGTCCTGCTTCGGCATAATATCAACGGCGCTAGAATAAGTTTTAGCCCCATTCTTTTTNNNNNNNNNNTGCGTGGGTGAGCGATATTTACTCTCAAACCTCTGGTTTGGTCCTGCTTCGGCATAATATCAACGGCGCTAGAATAAGTTTTAGCCCCATTCTTTTTCCTCACCCTCGTAAGACTACCCGCTGAACTTAA	0	0	0	0	0	0	0	16	k__Fungi	p__Ascomycota	c__Saccharomycetes	o__Saccharomycetales	f__Metschnikowiaceae	g__Metschnikowia	s__ziziphicola
ASV_0080	TGCAAGTTGCGCACGAGGCCATTAGGTCGAGTGCACGTCTGTTTGGGCGTCATGTATAGCGTCATTCCAATCTCCCTCATGCGACGAGTGCATTTTGGGTTATGATGGATATGGAGAATGACCTTCCGTGNNNNNNNNNNACGATGTCTCTAATCGCGTCCATGAGACCTAGGCATGACTTAGCACTAGCTAAAACCGATTTCGATGTTTGCTTTCGTAGCAGGCTCGGACCATGACCTCAGATCAGACGGGGCGACCCGCTGAGTTTAA	15	0	0	0	0	0	0	0	k__Fungi	NA	NA	NA	NA	NA	NA
ASV_0081	CGCAAGTTGCGCCCGAAGCCATTAGGCCGAGGGCACGCCTGCCTGGGCGTCACACGTCGTTGCCCCCCCATCTACTCCTTCGGGATTGCGGGGGGCGGATGATGGCCTCCCGTGCGCCTCGTCGCGCGGTNNNNNNNNNNTCGGTGGTTGCGAAACCTCGGTTGCCCGTCGTGTGCGGTCGTCGCTCATCGAGGGCTCGAAAAAATTGCCGGGCTCCGGCTCGGCTTTCAACACGACCCCAGGTCAGGCGGGGTTACCCGCTGAATTTAA	0	15	0	0	0	0	0	0	k__Fungi	NA	NA	NA	NA	NA	NA
ASV_0082	CGCACCTTGCGCTCCATGGTATTCCGTGGAGCATGCCTGTTTGAGTGCCGCGAATTCTCCCTCCCCTTACGGTGGCCGAAAGGCCGAAGTAGGGCGGACGGGGTAGGATGGGTGTTTGCTGCCTGGGGATNNNNNNNNNNCTAAGCGACCGCTGAGCATGGCATGATACGTCATTTGCTGTGTGTGGGCGGCCGGTTGGAGAGGTGTCTGCTTTACCAGCCCTATTTTAATTCTGGTCTCAAATCAGGTAGGATCACCCGCTGAACTTAA	0	0	0	7	0	8	0	0	k__Fungi	p__Basidiomycota	c__Malasseziomycetes	o__Malasseziales	f__Malasseziaceae	g__Malassezia	s__sympodialis
ASV_0083	CGCACATTGCGCCCCTTGGTATTCCATGGGGCATGCCTGTTCGAGCGTCATTTGTACCTTCAAGCTTTGCTTGGTGTTGGGTGTTTGCCTCGCCTCTGCGTGTAGACTCGCCTCAAAACAATTGGCAGCCNNNNNNNNNNACAATTGGCAGCCGGCGTATTGATTTCGGAGCGCAGTACATCTCGCGCTTTGCACTCAGAACGACGACGTCCAAAAGTACATTTTTACACTCTTGACCTCGGATCAGGTAGGGATACCCGCTGAACTTAA	0	0	0	0	0	0	0	0	k__Fungi	p__Ascomycota	c__Dothideomycetes	o__Pleosporales	f__Didymellaceae	NA	NA
ASV_0084	CGCACATTGCGCCCCTTGGTATTCCGGGGGGCATGCCTGTTCGAGCGTCATTTAAGCAACCTCAAGCACTGCTTGGCATTGGGTCTCTCGTCCCCGCTGTGGACGGACCCTAAAGACCTCGGCGGCGGCGNNNNNNNNNNCCTCGGCGGCGGCGCGAAGCCTCAAGCGTAGTAGAAATATCCCGCTTTGGAGACTCCGTGACCGTCGCTCCTAAAAACCCACACCTCAAATGTTGACCTCGGATCAGGTAGGGATACCCGCTGAACTTAA	0	0	14	0	0	0	0	0	k__Fungi	p__Ascomycota	c__Dothideomycetes	o__Botryosphaeriales	NA	NA	NA
ASV_0085	CGCACCTTGCGCTCTATGGTATTCCGTAGAGCATGCCTGTTTGAGTGCCGTGAATTCTCCCATCCCAAGCGGTTTTTATCAAAGAATTGCTAGGCGATGGGGTTGAGATGGGCGTTATTATAACTGCTTTNNNNNNNNNNGCTATGCTGTAGGAGAGCATTTGGTTGTGGTTATACCGCGTGCGTCATTTTTTTTTCTTGCAAAGAGGAAAAAAAAAGCCCCCCTTTCATTTCTGGTCTCAAATCAGGTAGGATCACCCGCTGAACTTAA	0	0	14	0	0	0	0	0	k__Fungi	p__Basidiomycota	c__Malasseziomycetes	o__Malasseziales	f__Malasseziaceae	g__Malassezia	s__globosa
ASV_0086	CGCAAGTTGCGCCCGAAGCCATTAGGCCGAGGGCACGCCTGCCTGGGCGTCACACGTCGTTGCCCCCCCATCTACTCCTTCGGGATTGCGGGGGGCGGATGATGGCCTCCCGTGCGCCTCGTCGCGCGGTNNNNNNNNNNTCGGTGGTTGCGAAACCTCGGTTGCCCGTCGTATGCGGTCGTCGCGCATCGAGAGCTCGAAAAAATTGCCGGGCTCCGGCTCGGCTTTCAACGCGACCCCAGGTCAGGCGGGGTTACCCGCTGAATTTAA	0	0	0	0	0	14	0	0	k__Fungi	NA	NA	NA	NA	NA	NA
ASV_0087	CGCACCTTGCGCTCCTTGGTATTCCGAGGAGCATGCCTGTTTGAGTGTCATGGAACTATCAACTCTATTGATTTAGAGCTTGGATGTGGAGGACAATTGCTGGATGTCAATTCAGCTCCTCTTGAATATANNNNNNNNNNGAATCAGCTTTGGTGTGATAATTGTCTACACCGCTCTGTGAAGCATTAGTTCGGCTTCTAATTGTCCCAGCTTGGACAACATATTATGACCTTTGACCTCAAATCAGGTAGGGTTACCCGCTGAACTTAA	0	0	0	0	0	0	0	14	k__Fungi	p__Basidiomycota	c__Agaricomycetes	o__Polyporales	f__Fomitopsidaceae	g__Antrodia	s__hyalina
ASV_0088	CGCACATTGCGCCCCTTGGTATTCCGAGGGGCATGCCTGTTCGAGCGTCATTACACCACTCAAGCTATGCTTGGTATTGGGTGCCGTCCTTCACTGGGCGCGCCTTAAAGACCTCGGCGAGGCCTCACCGNNNNNNNNNNGAGGCCTCACCGGCTTTAGGCGTAGTAGAATTTATTCGAACGTCTGTCAAAGGAGAGGACTTCTGCCGACTGAAACCTTTTATTTTTCTAGGTTGACCTCGGATCAGGTAGGGATACCCGCTGAACTTAA	0	0	13	0	0	0	0	0	k__Fungi	p__Ascomycota	c__Dothideomycetes	o__Dothideales	f__Aureobasidiaceae	g__Aureobasidium	s__pullulans
ASV_0089	CGCACATTGCGCTCCTTGGTATTCCGAGGGGCATGCCTGTTCGAGCGTCATTACACCACTCAAGCTATGCTTGGTATTGGGCGTCGTCCTTAGTTGGGCGCGCCTTAAAGACCTCGGCGAGGCCACTCCGNNNNNNNNNNCGAGGCCACTCCGGCTTTAGGCGTAGTAGAATTTATTCGAACGTCTGTCAAAGGAGAGGAACTCTGCCGACTGAAACCTTTATTTTTCTAGGTTGACCTCGGATCAGGTAGGGATACCCGCTGAACTTAA	0	0	0	0	13	0	0	0	k__Fungi	p__Ascomycota	c__Dothideomycetes	o__Dothideales	f__Aureobasidiaceae	g__Aureobasidium	s__pullulans
ASV_0090	CGCAAGTTGCGCCCGAAGCCATTAGGCCGAGGGCACGCCTGCCTGGGCGTCACACGTCGTTGCCCCCCCATCTACTCCTTCGGGATTGCGGGGGGCGGATGATGGCCTCCCGTGCGCCTCGTCGCGCGGTNNNNNNNNNNTCGGTGGTTGCGAAACCTCGGTTGCCCGTCGTGTGCGGTCGTCGCGCATCGGGGGCTCGAAAAAATTGCCGGGCTCTGTTTCGGCTTTCAACGCGACCCCAGGTCAGGCGGGGTTACCCGCTGAATTTAA	0	0	0	0	13	0	0	0	k__Fungi	NA	NA	NA	NA	NA	NA
ASV_0091	CGCACATTGCGCCCCTTGGTATTCCGAGGGGCATGCCTGTTCGAGCGTCATTACACCACTCAAGCTATGCTTGGTATTGGGCGTCGTCCTTAGTTGGGCGCGCCTTAAAGACCTCGGCGGGGCCACTCCGNNNNNNNNNNCGAGGCCACTCCGGCTTTAGGCGTAGTAGAATTTATTCGAACGTCTGTCAAAGGAGAGGAACTCTGCCGACTGAAACCTTTATTTTTCTAGGTTGACCTCGGATCAGGTAGGGATACCCGCTGAACTTAA	0	0	0	0	0	0	0	12	k__Fungi	p__Ascomycota	c__Dothideomycetes	o__Dothideales	f__Aureobasidiaceae	g__Aureobasidium	s__pullulans
ASV_0092	CGCACATTGCGCCCGCCAGTATTCTGGCGGGCATGCCTGTCCGAGCGTCATTTCAACCCTCGAACCCCTCCGGGGGGTCGGCGTTGGGGATCGGCCCCTCACCGGGCCGCCCCCGAAATACAGTGGCGGTNNNNNNNNNNCTCGCCGCAGCCTCTCCTGCGCAGTAGTTTGCACACTCGCACCGGGAGCGCGGCGCGGCCACAGCCGTAAAACACCCCAAACTTCTGAAATGTTGACCTCGGATCAGGTAGGAATACCCGCTGAACTTAA	11	0	0	0	0	0	0	0	k__Fungi	p__Ascomycota	c__Sordariomycetes	o__Hypocreales	f__Hypocreaceae	g__Trichoderma	NA
ASV_0093	CGCACATTGCGCCCTCTGGTATTCCAGAGGGCATGCCTGTTTGAGCGTCATTTCTCTCTCAAACCCTTGGGTTTGGTATTGAGTGATACTCTTAGTCGAACTAGGCGTTTGCTTGAAATGTATCGGCATGNNNNNNNNNNTTTTCAATGTATTAGGTTTATCCAACTCGTTGAATGGTTTAGTAGTAAATTTTTGGTATTATTGGCTCGGCCTTACAATACAACAAACAAGTTTGACCTCAAATCAGGTAGGACTACCCGCTGAACTTAA	11	0	0	0	0	0	0	0	k__Fungi	p__Ascomycota	c__Saccharomycetes	o__Saccharomycetales	f__Debaryomycetaceae	g__Schwanniomyces	s__vanrijiae
ASV_0094	CGCAACTTGCGCTCAATGGTATTCCATTGAGCACGCCTGTTTCAGTATCAAAAACACCCCACATTCATAATTTTGTTGTGAATGGAAATGAGAGTTTCGGCTTTATTGCTGAATTCTTTAAAATTATTAGNNNNNNNNNNTTTTCTGCCTGAACATTTTTTTAATATAAAGGAATGCTCTAGTAAAAAAAAGGACTTCTTCTGGGGGCCTCCCAAATAAATCATTTTTAAACTTGATCTGAAATCAGGTGGGATTACCCGCTGAACTTAA	0	0	7	4	0	0	0	0	k__Fungi	p__Mucoromycota	c__Mucoromycetes	o__Mucorales	f__Mucoraceae	g__Mucor	s__hiemalis
ASV_0095	CGCACCTTGCGCTCTATGGCAATCCGTAGAGCATGCCTGTTTGAGTGCCATGAAATCTCCCACCCCAAGCGGTTTTTAAATGAAACGGCTTGGCGGATGGGGTCTGGATGGGTGCCTCTGCCTGCGCTACNNNNNNNNNNTACGTCATTTGCTATGTCACCTAAAGGAGGAATGTTTGGTTGTGTCTGCGTGTGCTTCAAACTTGCCTCTGTGGCACATCCCAATTTCACTTCTGGTCTCAAATCAGGTAGGATCACCCGCTGAACTTAA	0	0	0	0	0	11	0	0	k__Fungi	p__Basidiomycota	c__Malasseziomycetes	o__Malasseziales	f__Malasseziaceae	g__Malassezia	s__restricta
ASV_0096	CGCACATTGCGCCCCTTGGTATTCCAGGGGGCATGCCTGTTTGAGCGTCATTTCCTTCTCAAACATTCTGTTTGGTAGTGAGTGATACTCTTTGGAGTTAACTTGAAATTGCTGGCCTTTTCATTGGATGNNNNNNNNNNTTTACCAACTGCGGCTAATCTTTTTTTATACTGAGCGTATTGGAACGTTATCGATAAGAAGAGAGCGTCTAGGCGAACAATGTTCTTAAAGTTTGACCTCAAATCAGGTAGGAGTACCCGCTGAACTTAA	6	4	0	0	0	0	0	0	k__Fungi	p__Ascomycota	c__Saccharomycetes	o__Saccharomycetales	f__Saccharomycetaceae	g__Saccharomyces	s__paradoxus
ASV_0097	CGCATCTTGCGCTCAATGGTATTCCATTGAGCACGCCTGTTTCAGTATCAAAAACACCCCACATTCACAACTTGTTTGTTTGAATGGAATTGAGAGTTTTTTTCGGCCAAGAGCTGATCTCTTTAAAAACNNNNNNNNNNTTTTCTGCCTGAACATTTTTTTAATATAAAGGAATGCTCTAGTAAAAAAAAGGACTTCTTCTGGGGGCCTCCCAAATAAATCATTTTTAAACTTGATCTGAAATCAGGTGGGATTACCCGCTGAACTTAA	0	10	0	0	0	0	0	0	k__Fungi	p__Mucoromycota	c__Mucoromycetes	o__Mucorales	f__Mucoraceae	g__Mucor	NA
ASV_0098	CGCACATTGCGCCCTTTGGTATTCCAAAGGGCATGCCTGTTCGAGCGTCATTTGTACCCTCAAGCTTTGCTTGGTGTTGGGCGTCTTGTCTCCAGTTCGCTGGAGACTCGCCTTAAAGTAATTGGCAGCCNNNNNNNNNNTAATTGGCAGCCGGCCTACTGGTTTCGGAGCGCAGCACAAGTCGCGCTCTCTTCCAGCGAAGGTCAGCATCCACAAAGCCTTTTTTCAACTTTTGACCTCGGATCAGGTAGGGATACCCGCTGAACTTAA	0	0	10	0	0	0	0	0	k__Fungi	p__Ascomycota	c__Dothideomycetes	o__Pleosporales	f__Pleosporaceae	g__Alternaria	s__aspera
ASV_0099	CGCACCTTGCGCTCCCTGCAGATCTAATCTGGGGAGCATGCCTGTTTGAGGGCCGCGAATTGTTTCGAACGACAGCTTTTTTCACGAAAAGTTGGCGGATCGGTATTGAGGGTTTTGCCATTCACCGTGGNNNNNNNNNNGATGGGTAAGAGCTGGACGCAACGGCTTGCTGTTTGGGGTGCTTCTGAAACCCGCCCATGTCGAGCTTGCTCGGAAGGGATTTTAATAATTCATCGGCCTCAGATTGGTAGGACTACCCGCTGAACTTAA	9	0	0	0	0	0	0	0	k__Fungi	p__Basidiomycota	c__Ustilaginomycetes	o__Ustilaginales	f__Ustilaginaceae	g__Ustilago	s__shanxiensis
ASV_0100	CGCAAGTTGCGCCCGAAGCCTTTAGGCCGAGGGCACGCCTGCCTGGGCGTCACACGCCGTTGCTCCCCCGCGCCTCCCTCGGGAGAGCGTCGGGGGGCGGACGATGGCCTCCCGTGCGTCACCCCGCGCGNNNNNNNNNNTGGTTTCCCAACCTCGGTTGCATGTTGTGCGCTTTCGTCGCGCTCCGAGCGGCCCGCGACGCTCCCTGCCCTGCTTCGGCCGAGCTTTCAACGCGACCCCAGGTCAGGCGGGGTTACCCGCTGAATTTAA	9	0	0	0	0	0	0	0	k__Fungi	NA	NA	NA	NA	NA	NA
ASV_0101	CGCACATTGCGCCCCTTGGTATTCCATGGGGCATGCCTGTTCGAGCGTCATTTGTACCCTCAAGCTATGCTTGGTGTTGGGTGATTGTCCCGTCTTTTCTAGTCAGGACTCGCCTTAAAGTAATTGGCAGNNNNNNNNNNGTAATTGGCAGCCAGTATTTTGGGGTAAAGCGCAGCACATTTTGCGATTTAGTCCAGTAATATTAGCAACCATCAAGTTTTATATATCACTTTTGACCTCGGATCAGGTAGGGATACCCGCTGAACTTAA	0	0	9	0	0	0	0	0	k__Fungi	p__Ascomycota	c__Dothideomycetes	o__Pleosporales	f__Phaeosphaeriaceae	g__Leptospora	NA
ASV_0102	CGCACCTTGCGCTCCTTGGTATTCCGAGGAGCATGCCTGTTTGAGTGTCATGGTATCATCAACCTTCAACACTTTTGTGTCTGTAGGCTTGGACTTGGAGGTCGTGTCGGCGTTCGCGTCGGCTCCTCTGNNNNNNNNNNATCGCCCTCGGTGTGATAATTTCTACGCCGTAGACGTGCAGTATATAGTGTTCGTGCTTACAACCGTCTGCAAAGACAACATCATTGACAATCTGACCTCAAATCAGGTAGGACTACCCGCTGAACTTAA	0	0	0	0	0	0	0	9	k__Fungi	p__Basidiomycota	c__Agaricomycetes	o__Polyporales	f__Meruliaceae	g__Phlebia	s__radiata
ASV_0103	CGCACATTGCGCCCCTTGGTATTCCGGGGGGCATGCCTGTCCGAGCGTCATTGCTGCCCTCAAGCACGGCTTGTGTGTTGGGCCCCGTCCTCCTTCCCGGGGGACGGGCCCGAAAGGCAGCGGCGGCACCNNNNNNNNNNCACCGCGTCCGGTCCTCGAGCGTATGGGGCTTTGTCACCCGCTCTTGTAGGCCCGGCCGGCGCTTGCCGACAACCATCAATCTTTTTTCAGGTTGACCTCGGATCAGGTAGGGATACCCGCTGAACTTAA	0	0	8	0	0	0	0	0	k__Fungi	p__Ascomycota	c__Eurotiomycetes	o__Eurotiales	f__Aspergillaceae	g__Penicillium	s__corylophilum
ASV_0104	CGCACCTTGCGCTCTATGGCAATCCGTAGAGCATGCCTGTTTGAGTGCCATGAAATCTCCCACCCCAAGCGGTTTTTAAATGAAACGGCTTGGCGGATGGGGTCTGGATGGGTGCCTCTGCCTGCGCTACNNNNNNNNNNTACGTCATTTGCTATGTCGCCTAAAGGAGGAATGTTTGGTTGTGTCTACGTGTGCTTCGAACTTGCCTCTGTGGCACATCCCAATTTCACTTCTGGTCTCAAATCAGGTAGGATCACCCGCTGAACTTAA	0	0	0	0	0	0	0	8	k__Fungi	p__Basidiomycota	c__Malasseziomycetes	o__Malasseziales	f__Malasseziaceae	g__Malassezia	s__restricta
ASV_0105	CGCACCTTGCGCTCTATGGCAATCCGTAGAGCATGCCTGTTTGAGTGCCATGAAATCTCCCACCCCAAGCGGTTTTTAAATGAAACGGCTTGGCGGATGGGGTCTGGATGGGTGCCTCTGCCTGCGCTACNNNNNNNNNNTACGTCATTTGCTATGTCGCCTAAAGGAGGAATGTTTGGTTGTGTCTGCGTGTGCTTCGAACTTGCCTCTGTGGCACATTCCAATTTCACTTCTGGTCTCAAATCAGGTAGGATCACCCGCTGAACTTAA	7	0	0	0	0	0	0	0	k__Fungi	p__Basidiomycota	c__Malasseziomycetes	o__Malasseziales	f__Malasseziaceae	g__Malassezia	s__restricta
ASV_0106	CGCAACTTGCGCTCAATGGTATTCCATTGAGCACGCCTGTTTCAGTATCAAAAACACCCCACATTCATAATTTTGTTGTGAATGGAAATGAGAGTTTCGGCTTTATTGCTGAATTCTTTAAAATTATTAGNNNNNNNNNNTTGTTCTTTCTGCCTGAACATTTTTTTAATATAAAGGAATGCTCTAGTAAAAAGACTATCTCTGGGGCCTCCCAAATAAATCATTCTTAAATTTGATCTGAAATCAGGCGGGATTACCCGCTGAACTTAA	7	0	0	0	0	0	0	0	k__Fungi	p__Mucoromycota	c__Mucoromycetes	o__Mucorales	f__Mucoraceae	g__Mucor	s__hiemalis
ASV_0107	CGCACATTGCGCCCCTTGGTATTCCAGGGGGCATGCCTGTTTGAGCGTCATTTCCTTCTCAAACAGCAATGTTTGGTTGTGAGTGATACTCATTCGAGTTAGCTTGAAATTGCTGGCCGATGGCTGTTGTNNNNNNNNNNTCTACCAACTTCGAAGACGGTTAGCGGGGAGTTCTGCAGTGAGTGTAGTGCTTTTACTACGTTGCACCATGGCGAACAGTGTTCTTTTAAGTTTGACCTCAAATCAGGTAGGATTACCCGCTGAACTTAA	0	7	0	0	0	0	0	0	k__Fungi	p__Ascomycota	c__Saccharomycetes	o__Saccharomycetales	f__Saccharomycetaceae	g__Kazachstania	NA
ASV_0108	CGCACCTTGCGCTCCTTGGTATTCCGAGGAGCATGCCTGTTTGAGTGTCATGAAACTCTCAAACTCTTGTTTTGGATGCAAATCCTTGCTTGAGTTTGGACTTGGGTGTTTGCCGGTGATGAACCGACTCNNNNNNNNNNCGGATGGCCAGTACCTAGGCTCTGTGTCTGCTAACTAAACCATCACTTGGAGTGCATCTTTATGGTGTTGCTTCCTGTGTATACTTTGACATCTGACCTCAAATCAGGTAGGACTACCCGCTGAACTTAA	0	7	0	0	0	0	0	0	k__Fungi	p__Basidiomycota	c__Tremellomycetes	o__Tremellales	f__Tremellaceae	g__Cryptococcus	s__uniguttulatus
ASV_0109	CGCACCTTGCGCTCCTTGGTATTCCGAGGAGCATGCCTGTTTGAGTGTCATGGAATTCTCAACTTATAAATCCTTGTGATCTATAAGCTTGGACTTGGAGGCTTGCTGGCCCCTGTTGGTCGGCTCCTCTNNNNNNNNNNCGGATCGGCTCTCAGTGTGATAATTGTCTACGCTGTGACCGTGAAGTGTTTTGGCGAGCTTCTAACCGTCCATTAGGACAACTTTTTAACATCTGACCTCAAATCAGGTAGGACTACCCGCTGAACTTAA	0	0	0	7	0	0	0	0	k__Fungi	p__Basidiomycota	c__Agaricomycetes	o__Polyporales	f__Polyporaceae	g__Trametes	s__versicolor
ASV_0110	CGCACCTTGCGCTCCTTGGTATTCCGAGGAGCATGCCTGTTTGAGTGTCATAAACCTCTCAAACCCAAGTTTTGGATTTATCCTTGCTTGAGTTTGGATTTGGGTGTTTGCCAGTGATGAACTGACTCACNNNNNNNNNNCATCTTCGGATGGCCAGGACTTGACTTTTGTCTGCTTACTAAACCTTACTTTAAGTGCATCTCTGGTGTTACTTATAGTATTACTTTGACATATGGCCTCAAATCAGGTAGGACTACCCGCTGAACTTAA	0	0	0	7	0	0	0	0	k__Fungi	p__Basidiomycota	c__Tremellomycetes	o__Filobasidiales	f__Filobasidiaceae	g__Filobasidium	s__wieringae
ASV_0111	CGCACCTTGCGCTCTATGGCAATCCGTAGAGCATGCCTGTTTGAGTGCCATGAAATCTCCCACCCCAAGCGGTTTTTGAATGAAACGGCTTGGCGGATGGGGTCTGGATGGGTGCCTCTGCCTGTGCTAANNNNNNNNNNATACGTCATTTGCTATGTCGTCCAATGGAGGAATGTTTGGTTGTGTCTGCGTGTGCTTCGAACTTGCCTCTGTGCAAAATCCCCTTTCACTTCTGGTCTCAAATCAGGTAGGATCACCCGCTGAACTTAA	0	0	0	3	0	0	0	0	k__Fungi	p__Basidiomycota	c__Malasseziomycetes	o__Malasseziales	f__Malasseziaceae	g__Malassezia	s__arunalokei
ASV_0112	CGCACCTTGCACCTTTTGGTATTCCAAAAGGTACACCTGTTTGAGTGTCATGAAACCCTCTCATTCCAATTCCTTATTTGATTAAGGAAATGTGTAATGGATGTTGAGCGTTGCCGTCATTGGCTCGCTTNNNNNNNNNNAATATTTATTATTCATTGAGGAATGTAGTTTTGTTACTACAGCCATTTGAGTTTTCAATAGATAGCTTCCTAACCCCAGTTTATCAAACTTTTAGACCTCAAATCAGGTGGGATTACCCGCTGAACTTAA	0	0	0	0	0	0	7	0	k__Fungi	p__Basidiomycota	c__Pucciniomycetes	o__Pucciniales	f__Pucciniastraceae	g__Melampsoridium	NA
ASV_0113	CGCACATTGCGCCCTTTGGTATTCCAAAGGGCATGCCTGTTCGAGCGTCATTTGTACCCTCAAGCTTTGCTTGGTGTTGGGCGTCTTGTCTCTAGCTTTGCTGGAGACTCGCCTTAAAGTAATTGGCAGCNNNNNNNNNNAATTGGCAGCCGGCCTACTGGTTTCGGAGCGCAGCACAAGTCGCACTCTCTATCAGCAAAGGTCTAGCATCCATTAAGCCTTTTTTCAACTTTTGACCTCGGATCAGGTAGGGATACCCGCTGAACTTAA	6	0	0	0	0	0	0	0	k__Fungi	p__Ascomycota	c__Dothideomycetes	o__Pleosporales	f__Pleosporaceae	g__Alternaria	s__betae-kenyensis
ASV_0114	CGCACATTGCGCCCCTTGGTATTCCAGGGGGCATGCCTGTTTGAGCGTCATTTCCTTCTCAAACAATCATGTTTGGTAGTGAGTGATACTCTGTCAAGGGTTAACTTGAAATTGCTAGCCTGTTATTTGGNNNNNNNNNNTGGCTCGGGCGCTTTAAAGACTTTGTCGTAAACGATTTATCGTTTGTTTGAGCTTTTCGCATACGCAATCCGGCGAACAATACTCTCAAAGTTTGACCTCAAATCAGGTAGGAATACCCGCTGAACTTAA	0	6	0	0	0	0	0	0	k__Fungi	p__Ascomycota	c__Saccharomycetes	o__Saccharomycetales	f__Saccharomycetaceae	g__Torulaspora	s__delbrueckii
ASV_0115	CGCACATTGCGCCCTCTGGTATTCCAGAGGGCATGCCTGTTTGAGCGTCATTTCTCTCTCAAACCTTCGGGTTTGGTATTGAGTGATACTCTTAGTCGAACTAGGCGTTTGCTTGAAATGTATTGGCATGNNNNNNNNNNTTTCAATGTATTAGGTTTATCCAACTCGTTGAATAGTTTAATGGTATATTTCTCGGTATTCTAGGCTCGGCCTTACAATATAACAAACAAGTTTGACCTCAAATCAGGTAGGATTACCCGCTGAACTTAA	0	6	0	0	0	0	0	0	k__Fungi	p__Ascomycota	c__Saccharomycetes	o__Saccharomycetales	f__Debaryomycetaceae	g__Debaryomyces	s__hansenii
ASV_0116	CGCACATTGCGCGGTATGGCATTCCGTACCGCACGGATGGAGGAGCGTGTTCCCTCTGGGATCGCATTGCTTTCTTGAAATGGATTTTTTTAAACTCTCAATTATTACGTCATTTCACCTCCTTCATCCGNNNNNNNNNNCATTCCGTACCGCACGGATGGAGGAGCGTGTTCCCTCTGGGATCGCATTGCTTTCTTGAAATGGATTTTTTAAACTCTCAATTATTACGTCATTTCACCTCCTTCATCCGAGATTACCCGCTGAACTTAA	0	0	0	0	0	0	0	0	k__Fungi	p__Ascomycota	c__Saccharomycetes	o__Saccharomycetales	f__Dipodascaceae	g__Yarrowia	s__lipolytica
ASV_0117	CGCACCTTGCGCTCTATGGCAATCCGTAGAGCATGCCTGTTTGAGTGCCATGAAATCTCCCACCCCAAGCGGTTTTTAAATGAAACGGCTTGGCGGATGGGGTCTGGATGGGTGCCTCTGCCTGCGCTACNNNNNNNNNNATACGTCATTTGCTATGTCGCCCAATGGAGGAATGTTTGGTTGTGTCTGCGTGTGCTTCGAACTTTGCCTCTGTGCAAATCCCCTTTCACTTCTGGTCTCAAATCAGGTAGGATCACCCGCTGAACTTAA	0	0	0	0	0	0	6	0	k__Fungi	p__Basidiomycota	c__Malasseziomycetes	o__Malasseziales	f__Malasseziaceae	g__Malassezia	s__arunalokei
ASV_0118	CGCACATTGCGCCCCTTGGTATTCCGAGGGGCATGCCTGTTCGAGCGTCATTACACCACTCAAGCTATGCTTGGTATTGGGCCTCCGTCCGCCAACGGACGGGCCTCGAAATCCTCGGCGGCGGCGCCCGNNNNNNNNNNGCGCCCGGCTTTGAGCGTAGTAGAAATTCTCATCTCGCTTTGAAGGCCCGTGGCGTCTGCTTGCCGGACGACCCCCAATCTTTCTTCTAAGGTTGACCTCGGATCAGGTAGGGATACCCGCTGAACTTAA	0	5	0	0	0	0	0	0	k__Fungi	p__Ascomycota	c__Dothideomycetes	o__Botryosphaeriales	f__Botryosphaeriaceae	g__Botryosphaeria	NA
ASV_0119	CGCACATTGCGCCCGCCAGAATTCTGGCGGGCATGCCTGTTCGAGCGTCATTTCAACCCTCGGTCTCCCTCCGGGAGAGACCGGCGTTGGGGACCGGCACTTACCCCGCCGGCCCCGAAATGAAGTGGCGNNNNNNNNNNTGGCGGCCCGTCCGCGGCGACCTCTGCGTAGTAACTCCACTCGCACCGGGACCCGGGCGCGGCCACGCCGTAAAACCCCCAACTTCCGAATGTTGACCTCGAATCAGGTAGGAATACCCGCTGAACTTAA	0	0	5	0	0	0	0	0	k__Fungi	p__Ascomycota	c__Sordariomycetes	o__Hypocreales	f__Cordycipitaceae	NA	NA
ASV_0120	CGCAAGTTGCGCCCGAAGCCATTAGGCCGAGGGCACGTCTGCCTGGGCGTCACGTATTGTGTTGCCCCCATCCATATGCGCGTGGGGAGCGGAGCTTGGCCTCCCGTGAGCTCCAACTCGCGGATGGCTTNNNNNNNNNNCTTCGAGCCTGAGAGCTTTGCGAGTCGCGCGTCTGATCCTACTCATGCCCGGAGATTAACCCGAATGGGGCGTCCCGGACGCCGCCAGCATCGCGACCCCAGGTCAGGCGGGACTACCCGCTGAGTTTAA	0	0	0	0	0	0	0	0	k__Fungi	NA	NA	NA	NA	NA	NA
ASV_0121	CGCACCTTGCGCTCTATGGCAATCCGTAGAGCATGCCTGTTTGAGTGCCATGAAATCTCCCACCCCAAGCGGTTTTTGAATGAAACGGCTTGGCGGATGGGGTCTGGATGGGTGCCTCTGCCTGTGCTAANNNNNNNNNNTACGTCATTTGCTATGTCACCTAAAGGAGGAATGTTTGGTTGTGTCTGCGTGTGCTTCAAACTTGCCTCTGTGGCACATCCCAATTTCACTTCTGGTCTCAAATCAGGTAGGATCACCCGCTGAACTTAA	0	0	0	4	0	0	0	0	k__Fungi	p__Basidiomycota	c__Malasseziomycetes	o__Malasseziales	f__Malasseziaceae	g__Malassezia	s__restricta
ASV_0122	CGCACCTTGCGCCCGTTGGTATTCCGACGGGCATGCCTGTTTGAGTGTCGTGAACAACCTCAACCTTGATTGGTTTTACCATCAAGGCTTGGACTTGGGTGTTGCTGCTGCAAAGTGGCTCGCCTTAAAANNNNNNNNNNTAAGTATTCATCGGGGACAGGGTTAAACCTGGCCAAGGCTTGATGCCGTCTGCTTCTAATCATGTTCTCACTATGAGACGCTACTTTACTGTGTGGCCTCAAATCAGGTAGGATTACCCGCTGAACTTAA	0	0	0	4	0	0	0	0	k__Fungi	p__Basidiomycota	c__Tremellomycetes	o__Holtermanniales	f__Holtermanniales_fam_Incertae_sedis	g__Holtermanniella	s__takashimae
ASV_0123	CGCACATTGCGCCCCGTGGTATTCCGCGGGGCATGCCTGTTCGAGCGTCATTACACCACTCAAGCCTCGCTTGGCATTGGGCGACGCGGTACGTCCGCGCGCCTCAAATCTTCCGGCTGGTTCGAATCGTNNNNNNNNNNGCTGGTTCGAATCGTCCCTCAGCGTTGTGGAAACTATTCGCTAAAGGTGCGCGTTTCGGTCACGCCGTTAAACAAGCCAATTTCATTAAAGGTTGACCTCGGATCAGGTAGGGATACCCGCTGAACTTAA	0	0	0	0	0	0	0	0	k__Fungi	p__Ascomycota	c__Dothideomycetes	o__Capnodiales	f__Cladosporiaceae	g__Rachicladosporium	s__inconspicuum
ASV_0124	CGCACATTGCGCCCCCTGGTATTCCGGGGGGCATGCCTGTCCGAGCGTCATTGCTGCCCTCAAGCACGGCTTGTGTGTTGGGCTTCCGTCCCTGGTAACGGGGACGGGCCCAAAAGGCAGTGGCGGCACCNNNNNNNNNNACCATGTCTGGTCCTCGAGCGTATGGGGCTTTGTCACCCGCTCCCGTAGGTCCAGCTGGCAGCTAGCCTCGCAACCAATCTTTTTAACCAGGTTGACCTCGGATCAGGTAGGGATACCCGCTGAACTTAA	3	0	0	0	0	0	0	0	k__Fungi	p__Ascomycota	c__Eurotiomycetes	o__Eurotiales	f__Aspergillaceae	g__Aspergillus	NA
ASV_0125	CGCAAGTTGCGCCCGAAGCCTTTAGGCCGAGGGCACGCCAGCCTGGGCGTCACACGCCGTTGCTCCCCCGCGCCTCCCTCGGGAGAGCGTCGGGGGGCGGACGATGGCCTCCCGTGCGTCACCCCGCGCGNNNNNNNNNNTGGTTTCCCAACCTCGGTTGCATGTTGTGCGCTTTCGTCGCGCTCCGAGCGGCCCGCGACGCTCCCTGCCCTGCTTCGGCCGAGCTTTCAACGCGACCCCAGGTCAGGCGGGGTTACCCGCTGAATTTAA	3	0	0	0	0	0	0	0	k__Fungi	NA	NA	NA	NA	NA	NA
ASV_0126	CGCACATTGCGCCCCTTGGTATTCCGAGGGGCATGCCTGTTCGAGCGTCATTACACCACTCAAGCTATGCTTGGTATTGGGTGCCGTCCTTCACTGGGCGCGCCTTAAAGACCTCGGCGAGGCCTCACCGNNNNNNNNNNCGAGGCCACTCCGGCTTTAGGCGTAGTAGAATTTATTCGAACGTCTGTCAAAGGAGAGGAACTCTGCCGACTGAAACCTTTATTTTTCTAGGTTGACCTCGGATCAGGTAGGGATACCCGCTGAACTTAA	0	3	0	0	0	0	0	0	k__Fungi	p__Ascomycota	c__Dothideomycetes	o__Dothideales	f__Aureobasidiaceae	g__Aureobasidium	s__pullulans
ASV_0127	CGCACATTGCGCCCGCCAGTATTCTGGCGGGCATGCCTGTCCGAGCGTCATTTCAACCCTCAAGCCCTGCTTGGTGTTGGGGTCCTACGGCTGCCGTAGGCCCTGAAAGCTAGTGGCGGGCTCGCTACAANNNNNNNNNNTGGCGGGCTCGCTACAACTCCGAGCGCAGTAATGTATCTCGCTAGGGACGTCGTAGCGGGTTCCGGCCGTTAAACCCCCCAATTTTACAAGGTTGACCTCGGATCAGGTAGGAATACCCGCTGAACTTAA	0	0	3	0	0	0	0	0	k__Fungi	p__Ascomycota	c__Sordariomycetes	o__Coniochaetales	f__Coniochaetaceae	g__Coniochaeta	NA
ASV_0128	CGCACATTGCGCCCGCTAGTATTCTGGCGGGCATGCCTGTTCGAGCGTCATTTCAACCATCAAGCCCCAGGCTTGCGTTGGAGCCCTGCGGCTGCCGCAGGCTCCCAAATCCAGTGGCGGGCTCGTCTTCNNNNNNNNNNAGTGGCGGGCTCGTCTTCGTACCGAGTGCAGTAAACATCCTCGCTCAGGGCACGTGACGGGTTCTTGCCGTGAAACCCCCCACATATCAAGGTTGACCTCGGATCAGGTAGGAATACCCGCTGAACTTAA	0	0	0	0	0	3	0	0	k__Fungi	p__Ascomycota	c__Sordariomycetes	o__Sordariales	f__Lasiosphaeriaceae	g__Podospora	s__multipilosa
ASV_0129	CGCACCTTGCGCTCCTTGGTATTCCGAGGAGCATGCCTGTTTGAGTGTCATTAAATTCTCAACCTTTCCAGTTTGTTATGAACGGGTCAGGCTTGGATGTGGGGGTTGCAGGCTTCTCAGAAGTCAGCTCNNNNNNNNNNTGGTGTGATAATTATCTACGCCATGGTTGTGAAGCAGCTTTACATGGGGTTCAGCTTCTAACAGTCCATTGACTTGGACAATTTTTGACATTTTGACCTCAAATCAGGTAGGACTACCCGCTGAACTTAA	0	0	0	0	0	0	3	0	k__Fungi	p__Basidiomycota	c__Agaricomycetes	o__Agaricales	f__Tricholomataceae	g__Clitocybe	s__nebularis
ASV_0130	CGCAACTTGCGCTCTCTGGTATTCCGGAGAGCATGCCTGTTTGAGTATCATGAAATCTCAACCATTAGGGTTTCTTAATGGCTTGGATTTGGGTGCTGCCAGTTGCCTGGCTCACCTTAAAAGAGTTAGCNNNNNNNNNNAGCGTGTTTAACTTGTCGATCTGGCGTAATAAGTTTCGCTGGTGTAGACTTGAGAAGTGCGCTTCTAATCGTCCTCGGACAATTCTTGAACTCTGGTCTCAAATCAGGTAGGACTACCCGCTGAACTTAA	0	0	0	0	0	0	3	0	k__Fungi	p__Basidiomycota	c__Tremellomycetes	o__Trichosporonales	f__Trichosporonaceae	NA	NA
ASV_0131	CGCACATTGCGCCCTCTGGTATTCCGGAGGGCATGCCTGTTTGAGCGTCATTTCCTTCTCACTTTTAGTGGTTATGAGATTACACGGAGGTGTTTTCTTCAAAGGAAAGACAGGGGAGTTGAGGAATAATNNNNNNNNNNAGTATACTGGGAGGAGTAATAATTACAAGGTTTCGGCCGATTTATTGCGTCTTCTAGCAACTCCTACTGAGTCCCCCCCCAATTTTCTAAGTTTGACCTCAAATCAGGTAGGAGGACCCGCTGAACTTAA	2	0	0	0	0	0	0	0	k__Fungi	p__Ascomycota	c__Saccharomycetes	o__Saccharomycetales	f__Pichiaceae	g__Dekkera	s__anomala
ASV_0132	CGCAAGTTGCGCCCGAAGCCATTAGGCCGAGGGCACGCCTGCCTGGGCGTCACATGTCATTGCCCCACCTTCTCTTCTCTTTCGAGAGTTTTTTGGGACGGATGATGGCCTCCCGTGTGCTTAGTCATGCNNNNNNNNNNGTGGTTTGCAAAACCTCGGTGGCCTGTCGTGTGCGTTTATCGTGTGAGGTCTCCCATTCCCCCTTGCGCATCGCTTTGACGATGCTTACAACGCGACCCCAGGTCAGGCGGGGTTACCCGCTGAATTTAA	0	0	0	0	0	0	0	0	k__Fungi	NA	NA	NA	NA	NA	NA

## Sheet: Table_5
sample_name	Simpson	Shannon	Chao1
16S.HA1_1.repl1	0.329175	0.839365	17
16S.HA1_1.repl2	0.338252	0.885556	27
16S.HA1_2.repl1	0.300088	0.785613	19
16S.HA1_2.repl2	0.302216	0.77773	16
16S.HU2_1.repl1	0.176107	0.428579	12
16S.HU2_1.repl2	0.162558	0.394886	10
16S.HU2_2.repl1	0.169742	0.408203	10
16S.HU2_2.repl2	0.147681	0.359284	8

## Sheet: Table_6
sample_name	Simpson	Shannon	Chao1
ITS.HA1_1.repl1	0.627181	1.26066	30
ITS.HA1_1.repl2	0.592347	1.1513	28
ITS.HA1_2.repl1	0.599967	1.21372	32
ITS.HA1_2.repl2	0.61492	1.3021	35
ITS.HU2_1.repl1	0.520972	1.44612	30
ITS.HU2_1.repl2	0.434653	1.18824	21
ITS.HU2_2.repl1	0.343584	0.908391	17
ITS.HU2_2.repl2	0.35192	0.918726	15

## Sheet: Table_7
function	16S.HA1_1.repl1	16S.HA1_1.repl2	16S.HA1_2.repl1	16S.HA1_2.repl2	16S.HU2_1.repl1	16S.HU2_1.repl2	16S.HU2_2.repl1	16S.HU2_2.repl2
1.1.1.1	8439.45	10791.1	9846.25	11755.1	8737	8573	7325.4	8805.4
1.1.1.100	7286.48	9396.14	8623.38	10205	8529	8282	7163.2	8571.2
1.1.1.103	6	28.5	13.5	8.25	25	11	7	7
1.1.1.108	0	1.5	0	0	0	0	0	0
1.1.1.122	0	0	0	0	0	0	7	0
1.1.1.127	106	149.5	142.5	156.25	155	140	103	136
1.1.1.133	6020.37	7709.37	7198.17	8571.15	7904	7827	6789.6	8126.6
1.1.1.14	100	143	137	148	155	140	103	136
1.1.1.140	77	98	103	120	0	0	0	0
1.1.1.157	318.17	467	441.67	448.83	495	420	330	435
1.1.1.159	0	1.5	0	0	0	0	0	0
1.1.1.169	6082.97	7801.47	7385.47	8732.6	8361	8225	7105.6	8527.6
1.1.1.17	777	1000	811	1011	0	0	0	0
1.1.1.18	0	0	0	0	0	11	0	0
1.1.1.193	5244.17	6712	6388.57	7561.08	7904	7827	6789.6	8126.6
1.1.1.202	100	143	137	148	155	140	103	136
1.1.1.205	6128.17	7874.17	7342.07	8729	8067	7978	6892.6	8269.6
1.1.1.206	0	10	8	0	17	0	7	0
1.1.1.215	8.17	26.5	20.67	4.83	27	0	14	9
1.1.1.219	60.2	53.7	43	50.4	17	11	2.6	2.6
1.1.1.22	318.54	418.7	299.34	354.06	44	11	16.6	11.6
1.1.1.23	874.37	1142.2	914.17	1102.48	207	162	119.6	154.6
1.1.1.25	954.17	1242.67	1018.57	1224.75	207	162	119.6	154.6
1.1.1.26	5430	6953	6636.4	7844	8179	8096	6981.6	8382.6
1.1.1.262	68.37	90.7	63.67	55.23	52	22	16.6	18.6
1.1.1.264	560.8	718.3	619.9	754.85	155	140	103	136
1.1.1.267	317.17	415.5	297.07	350.83	44	11	16.6	11.6
1.1.1.27	17746.4	22749.6	21369.7	25444.7	24021	23835	20628	24732
1.1.1.271	5	10	9	0	10	0	7	9
1.1.1.276	5	20	17	0	27	0	14	9
1.1.1.28	5598.8	7222.8	6898.4	8122.6	8482	8365	7192	8661
1.1.1.284	182.54	172.7	140.74	155.06	68	33	12.2	5.2
1.1.1.29	114.17	164.5	155.17	161.08	165	140	110	145
1.1.1.290	3.17	18.5	3.67	4.83	8	11	0	7
1.1.1.3	6122.17	7855.17	7344.57	8720.75	8068	7956	6899.6	8255.6
1.1.1.30	9.17	39.17	20.67	5.5	35	11	14	16
1.1.1.303	563.97	724.8	623.57	759.68	155	140	103	136
1.1.1.304	1076.97	1403.8	1178.57	1409.18	482	442	309	408
1.1.1.308	453	567	476	597	0	0	0	0
1.1.1.31	879.48	1144.8	913.58	1111.17	190	162	110	152
1.1.1.310	0	1.5	0	0	0	0	0	0
1.1.1.328	5	10	9	0	10	0	7	9
1.1.1.336	3.6	3.6	2.8	3.2	0	0	0	0
1.1.1.338	5	10	9	0	10	0	7	9
1.1.1.343	6672	8543	7942.4	9468.5	8196	8096	6988.6	8382.6
1.1.1.346	5357.17	6841.5	6541.67	7740.83	8007	7969	6896	8244
1.1.1.35	11.34	67	32.34	9.66	60	22	21	23
1.1.1.36	5	66	25	0	68	33	28	30
1.1.1.363	6167	7893.5	7369.9	8758.25	8066	7978	6892.6	8253.6
1.1.1.369	0	0	0	0	0	11	0	0
1.1.1.37	9.97	40.3	22.07	6.43	35	11	14	16
1.1.1.38	566.34	754.17	625.84	763.58	171	162	103	150
1.1.1.381	65.2	73.7	60	50.4	44	11	16.6	11.6
1.1.1.399	6548.37	8450.7	7914.17	9343.48	8681	8516	7311.6	8808.6
1.1.1.4	563.97	724.8	623.57	759.68	155	140	103	136
1.1.1.40	71.54	97.2	67.34	60.06	52	22	16.6	18.6
1.1.1.41	60.2	62.2	51	50.4	34	11	9.6	2.6
1.1.1.410	0	1.5	0	0	0	0	0	0
1.1.1.411	59	55	47	43	10	11	7	9
1.1.1.42	850.34	1099	879.74	1072.66	52	22	16.6	18.6
1.1.1.43	3.17	6.5	3.67	4.83	0	0	0	0
1.1.1.44	6672	8543	7942.4	9468.5	8196	8096	6988.6	8382.6
1.1.1.47	103.6	146.6	139.8	151.2	155	140	103	136
1.1.1.49	6167	7893.5	7369.9	8758.25	8066	7978	6892.6	8253.6
1.1.1.53	200	286	274	296	310	280	206	272
1.1.1.57	613.2	762.2	656	795.4	172	151	105.6	138.6
1.1.1.6	178	241.67	240	268.67	155	140	103	136
1.1.1.60	5	11.5	9	0	10	0	7	9
1.1.1.65	100	148	137	148	165	151	110	136
1.1.1.67	60.2	52.2	43	50.4	17	11	2.6	2.6
1.1.1.69	78	98.67	103	120.67	0	0	0	0
1.1.1.76	1076.97	1403.8	1178.57	1409.18	482	442	309	408
1.1.1.79	122.37	123.7	101.67	98.23	44	11	16.6	11.6
1.1.1.81	122.37	123.7	101.67	98.23	44	11	16.6	11.6
1.1.1.85	857.37	1091.7	885.67	1082.73	44	11	16.6	11.6
1.1.1.86	853.17	1087	881.57	1076.08	44	11	16.6	11.6
1.1.1.88	11526	14763.2	13970.5	16610.9	16022	15901	13752	16495
1.1.1.90	5371.17	6904	6595.67	7796.83	8162	8085	6979	8380
1.1.1.94	6122.17	7855.67	7336.57	8720.75	8059	7967	6892.6	8262.6
1.1.1.95	6548.37	8450.7	7914.17	9343.48	8681	8516	7311.6	8808.6
1.1.2.3	62.17	61.5	50.67	47.83	10	0	7	9
1.1.2.4	65.2	72.2	60	50.4	44	11	16.6	11.6
1.1.2.8	6.2	7.2	5	7.4	17	0	2.6	2.6
1.1.3.15	10567.3	13558.5	12848.3	15246.7	15741	15597	13547	16234
1.1.3.21	779.8	1002.47	812.4	1013.27	0	0	0	0
1.1.3.46	3.17	5	3.67	4.83	0	0	0	0
1.1.3.6	3.17	6.5	3.67	4.83	0	0	0	0
1.1.5.12	68.37	78.7	63.67	55.23	27	11	16.6	11.6
1.1.5.2	123.57	113.9	89.67	105.63	34	22	5.2	5.2
1.1.5.3	843.17	1073.17	859.07	1068.5	25	22	2.6	9.6
1.1.5.4	66.97	62.3	49.47	58.43	17	11	2.6	2.6
1.1.5.5	120.4	104.4	86	100.8	34	22	5.2	5.2
1.1.5.8	63.37	60.2	46.67	55.23	17	11	2.6	2.6
1.1.5.9	60.2	52.2	43	50.4	17	11	2.6	2.6
1.1.98.6	6031.8	7720.64	7238.9	8638.19	7852	7805	6773	8108
1.1.99.1	8.17	26.5	20.67	4.83	44	0	7	9
1.1.99.21	174.4	149.4	124	143.8	17	33	5.2	5.2
1.1.99.3	108	90	76	86	0	44	0	0
1.10.2.2	65.2	84.2	60	50.4	52	22	16.6	18.6
1.10.3.10	131.74	137.4	102.34	110.46	64	22	19.2	14.2
1.10.3.14	11733.6	15002.6	14109.1	16743.6	16131	15978	13795.6	16540.6
1.11.1.1	5699	7339.17	6932.5	8214.92	8162	8085	6979	8380
1.11.1.10	971.4	1270.9	961	1216.3	10	0	12.2	5.2
1.11.1.15	1710.68	2202.67	1816.88	2139.49	483	357	262.8	327.8
1.11.1.21	8.17	16.5	12.67	4.83	10	0	7	9
1.11.1.5	114.2	97.2	81	93.4	17	33	2.6	2.6
1.11.1.6	65.6	74.1	55.2	55.2	44	22	9.6	2.6
1.11.1.9	960.51	1254.17	1025.91	1234.41	207	162	119.6	154.6
1.11.2.4	1.8	1.8	1.4	1.6	0	0	0	0
1.12.1.3	494	670	464	588	0	0	0	0
1.13.11.1	6.34	11.5	7.34	9.66	0	0	0	0
1.13.11.11	0	10	8	0	17	0	7	0
1.13.11.2	78.8	99.8	104.4	121.6	0	0	0	0
1.13.11.27	3.17	28.5	11.67	4.83	25	11	7	7
1.13.11.3	6.34	13	7.34	9.66	0	0	0	0
1.13.11.41	3.17	5	3.67	4.83	0	0	0	0
1.13.11.5	0	22	8	0	25	11	7	7
1.13.11.53	60.2	62.2	51	50.4	34	11	9.6	2.6
1.13.11.54	60.2	62.2	51	50.4	34	11	9.6	2.6
1.13.11.6	0	10	8	0	17	0	7	0
1.13.11.79	60.2	52.2	43	50.4	17	11	2.6	2.6
1.13.11.81	1195.17	1571.17	1245.07	1510.5	207	162	119.6	154.6
1.13.12.16	125.37	136.2	99.07	107.23	59	33	12.2	12.2
1.13.12.4	5969	7658.67	7163	8535.67	8007	7945	6876	8244
1.14.11.17	9.37	15.2	8.67	12.23	17	0	2.6	2.6
1.14.11.2	0	10	8	0	17	0	7	0
1.14.11.33	60.2	57.2	51	50.4	24	11	9.6	2.6
1.14.11.47	8.17	38.5	20.67	4.83	35	11	14	16
1.14.12.1	0	13	8	0	17	0	7	0
1.14.12.10	6.34	13	7.34	9.66	0	0	0	0
1.14.12.17	65.17	60.5	48.07	56.83	17	11	2.6	2.6
1.14.13.1	3.17	5	3.67	4.83	0	0	0	0
1.14.13.113	0	1.5	0	0	0	0	0	0
1.14.13.127	3.17	11.5	3.67	4.83	10	0	0	0
1.14.13.149	0	3	0	0	0	0	0	0
1.14.13.172	0	1.5	0	0	0	0	0	0
1.14.13.2	0	1.5	0	0	0	0	0	0
1.14.13.20	0	1.5	0	0	0	0	0	0
1.14.13.22	6.34	13	7.34	9.66	0	0	0	0
1.14.13.235	0	1.5	0	0	0	0	0	0
1.14.13.238	0	0	0	0	34	0	0	0
1.14.13.239	0	6	0	0	0	0	0	0
1.14.13.24	0	1.5	0	0	0	0	0	0
1.14.13.25	3.17	6.5	3.67	4.83	0	0	0	0
1.14.13.59	3.17	5	3.67	4.83	0	0	0	0
1.14.13.82	0	1.5	0	0	0	0	0	0
1.14.13.83	60.2	52.2	43	50.4	17	11	2.6	2.6
1.14.13.9	0	22	8	0	25	11	7	7
1.14.14.28	63.37	60.2	46.67	55.23	17	0	2.6	2.6
1.14.14.35	3.17	6.5	3.67	4.83	0	0	0	0
1.14.14.47	1.8	1.8	1.4	1.6	0	0	0	0
1.14.14.5	63.37	58.7	46.67	55.23	17	0	2.6	2.6
1.14.14.8	700	902	708	891	0	0	0	0
1.14.14.9	700	902	708	891	0	0	0	0
1.14.15.3	3.17	6.5	3.67	4.83	0	0	0	0
1.14.15.7	5	20	17	0	27	0	14	9
1.14.16.1	0	22	8	0	25	11	7	7
1.14.19.1	11.34	67	32.34	9.66	60	22	21	23
1.14.19.20	3.17	6.5	3.67	4.83	0	0	0	0
1.14.19.23	6.8	11.8	10.4	1.6	10	0	7	9
1.14.19.3	3.17	8	3.67	4.83	0	0	7	0
1.14.19.45	6.8	11.8	10.4	1.6	10	0	7	9
1.14.19.9	0	15	16	0	24	0	7	0
1.14.99.46	3.17	5	3.67	4.83	0	0	0	0
1.14.99.48	1.8	1.8	1.4	1.6	0	0	0	0
1.14.99.57	101.8	144.8	138.4	149.6	155	140	103	136
1.14.99.58	54	46.5	38	43	0	11	0	0
1.15.1.1	962.51	1206.67	959.41	1164.16	77	55	16.6	25.6
1.16.1.1	0	10	16	0	14	0	0	0
1.16.1.9	0	0	0	0	0	11	0	0
1.16.3.1	120.54	142.2	104.34	103.06	59	22	16.6	9.6
1.16.3.2	1.8	1.8	1.4	1.6	0	0	0	0
1.16.3.3	0	0	0	0	0	0	7	0
1.17.1.1	10	42	26	0	45	11	21	25
1.17.1.11	247	335	232	294	0	0	0	0
1.17.1.4	12.4	14.4	10	14.8	0	22	5.2	5.2
1.17.1.8	6121.17	7860	7344.57	8720.08	8066	7967	6899.6	8262.6
1.17.1.9	180.17	245.5	212.07	204.83	210	162	126.6	172.6
1.17.4.1	7138.54	9161.88	8406.14	9997.24	8300	8140	7021.8	8419.8
1.17.4.2	5268	6756	6455	7644	8007	7945	6876	8244
1.17.7.1	317.17	415.5	297.07	350.83	44	11	16.6	11.6
1.17.7.3	317.17	415.5	297.07	350.83	44	11	16.6	11.6
1.17.7.4	317.17	415.5	297.07	350.83	44	11	16.6	11.6
1.17.8.1	60.2	52.2	43	50.4	17	11	2.6	2.6
1.17.99.6	1606.34	2047.34	1625.74	2008	52	22	16.6	18.6
1.17.99.7	5	10	9	0	10	0	7	9
1.18.1.1	17.68	34.5	23.68	19.32	10	0	7	9
1.18.1.2	6372.34	8185.17	7572.24	9019.58	8051	7956	6892.6	8255.6
1.18.1.3	1.8	8.3	9.4	1.6	7	0	0	0
1.18.1.7	3.17	6.5	3.67	4.83	0	0	0	0
1.19.1.1	6372.34	8185.17	7572.24	9019.58	8051	7956	6892.6	8255.6
1.2.1.10	6055.17	7768.17	7275.17	8668.75	8007	7945	6876	8244
1.2.1.11	6122.17	7855.67	7336.57	8720.75	8059	7967	6892.6	8262.6
1.2.1.12	6680.14	8573.97	7954.64	9472.18	8214	8107	6995.6	8398.6
1.2.1.16	5477.97	6965.97	6613.57	7825.35	8093	8000	6896	8273
1.2.1.18	8.17	30	12.67	4.83	18	22	7	16
1.2.1.20	5477.97	6965.97	6613.57	7825.35	8093	8000	6896	8273
1.2.1.21	160.2	195.2	180	198.4	155	151	105.6	138.6
1.2.1.22	160.2	195.2	180	198.4	155	151	105.6	138.6
1.2.1.26	0	9.5	0	0	10	11	0	0
1.2.1.27	8.17	30	12.67	4.83	18	22	7	16
1.2.1.3	9.8	46.3	15.8	10.6	67	33	9.6	16.6
1.2.1.32	0	10	8	0	17	0	7	0
1.2.1.38	421.37	563.2	438.17	505.48	199	151	119.6	147.6
1.2.1.39	0	1.5	0	0	0	0	0	0
1.2.1.41	952.37	1240.87	1017.17	1223.15	207	162	119.6	154.6
1.2.1.54	6.2	7.2	5	7.4	0	0	2.6	2.6
1.2.1.60	0	10	8	0	17	0	7	0
1.2.1.67	0	1.5	0	0	0	0	0	0
1.2.1.68	17.54	52.2	29.34	17.06	35	22	16.6	18.6
1.2.1.70	9.97	40.3	22.07	6.43	35	11	14	16
1.2.1.71	3.17	18.5	3.67	4.83	8	11	0	7
1.2.1.79	5477.97	6965.97	6613.57	7825.35	8093	8000	6896	8273
1.2.1.8	3.17	19.5	11.67	4.83	17	0	7	0
1.2.1.85	0	10	8	0	17	0	7	0
1.2.1.88	65.17	82.5	56.07	56.83	42	22	9.6	9.6
1.2.1.9	248	337.17	232	294.67	0	0	0	0
1.2.1.91	0	1.5	0	0	0	0	0	0
1.2.1.99	6.2	7.2	5	7.4	0	0	2.6	2.6
1.2.3.3	11542	14849.5	14034.5	16631.2	16479	16321	14061	16896
1.2.4.1	2394.17	3160.84	2496.47	3032.67	429	335	239.2	307.2
1.2.4.2	70.17	92.5	65.07	56.83	52	22	16.6	18.6
1.2.4.4	0	22	8	0	25	11	7	7
1.2.5.1	5268	6761	6455	7644	8017	7956	6883	8244
1.2.7.1	953.2	1244.2	945	1192.4	0	11	2.6	2.6
1.2.7.11	3.6	27.6	2.8	3.2	16	22	0	14
1.2.7.3	3.6	27.6	2.8	3.2	16	22	0	14
1.2.7.8	0	1.5	0	0	0	0	0	0
1.2.99.10	6.2	7.2	5	7.4	0	11	2.6	2.6
1.20.4.1	8416.71	10753.7	9768.31	11713.1	8107	7978	6904.8	8276.8
1.21.98.3	0	5	8	0	7	0	7	0
1.3.1.10	623.17	792.5	670.07	801.83	190	162	112.6	154.6
1.3.1.104	0	12	0	0	8	11	0	7
1.3.1.106	60.2	52.2	43	50.4	17	11	2.6	2.6
1.3.1.108	100	143	137	148	155	140	103	136
1.3.1.12	951.37	1223.2	1017.17	1222.48	189	151	112.6	147.6
1.3.1.14	5946.8	7614.8	7130.4	8508.6	7852	7805	6773	8108
1.3.1.25	3.17	6.5	3.67	4.83	0	0	0	0
1.3.1.28	0	1.5	0	0	0	0	0	0
1.3.1.34	11.34	45	24.34	9.66	35	11	14	16
1.3.1.43	63.37	58.7	46.67	55.23	17	11	2.6	2.6
1.3.1.44	0	10	8	0	17	0	7	0
1.3.1.54	60.2	52.2	43	50.4	17	11	2.6	2.6
1.3.1.76	65.17	70.5	56.07	56.83	34	11	9.6	2.6
1.3.1.9	1014.37	1294.87	1061.57	1275.15	224	173	122.2	157.2
1.3.1.98	6122.17	7855.67	7336.57	8720.75	8059	7967	6892.6	8262.6
1.3.3.11	60.2	53.7	43	50.4	17	11	2.6	2.6
1.3.3.15	1.8	1.8	1.4	1.6	0	0	0	0
1.3.3.3	68.37	90.7	63.67	55.23	52	22	16.6	18.6
1.3.3.4	1.8	1.8	1.4	1.6	0	0	0	0
1.3.5.1	323.34	432.5	375.64	389.91	259	184	136.2	173.2
1.3.5.2	499.37	673.87	541.17	626.15	207	162	119.6	154.6
1.3.5.4	21082.3	27002.5	25768.6	30493.9	31687	31404	27242.2	32623.2
1.3.8.1	100	156.5	137	148	163	151	103	143
1.3.8.4	3.17	28.5	11.67	4.83	25	11	7	7
1.3.8.6	5	33.5	17	0	35	11	14	16
1.3.8.7	117.68	182	160.68	167.32	165	140	110	145
1.3.8.8	6.34	14.5	7.34	9.66	0	0	0	0
1.3.98.1	6382.2	8203.37	7611.5	9085.32	8007	7967	6878.6	8246.6
1.3.99.16	136.6	151.6	125	108.2	88	22	42.8	25.8
1.3.99.26	6	6.5	5.5	8.25	0	0	0	0
1.3.99.28	6	6.5	5.5	8.25	0	0	0	0
1.3.99.29	6	6.5	5.5	8.25	0	0	0	0
1.3.99.31	6	6.5	5.5	8.25	0	0	0	0
1.4.1.1	6.8	33.8	18.4	1.6	35	11	14	16
1.4.1.13	1548.74	1974.4	1554.34	1908.96	88	22	33.2	23.2
1.4.1.14	1548.74	1974.4	1554.34	1908.96	88	22	33.2	23.2
1.4.1.2	1.8	23.8	9.4	1.6	25	11	7	7
1.4.1.21	0	1.5	0	0	0	0	0	0
1.4.1.3	3.17	8	3.67	4.83	0	0	0	0
1.4.1.4	431.34	589.67	479.34	572.33	155	140	103	136
1.4.1.9	1.8	23.8	9.4	1.6	25	11	7	7
1.4.3.16	256.97	370.3	254.07	300.43	25	11	14	16
1.4.3.19	70.17	70.5	57.07	56.83	27	11	9.6	11.6
1.4.3.21	0	1.5	0	0	0	0	0	0
1.4.3.4	66.4	59.4	48	57.8	0	22	5.2	5.2
1.4.3.5	68.37	102.7	63.67	55.23	60	33	16.6	25.6
1.4.4.2	63.8	89.8	53.8	53.6	50	33	9.6	16.6
1.4.5.1	811.74	986.07	863.34	1019.13	213	184	115.2	141.2
1.4.7.1	711	918.5	722.5	899.25	10	0	7	9
1.4.9.1	12.4	14.4	10	14.8	0	22	5.2	5.2
1.5.1.1	60.2	52.2	43	50.4	0	11	2.6	2.6
1.5.1.2	6122.17	7857.17	7336.57	8720.75	8059	7967	6892.6	8262.6
1.5.1.20	1008.54	1279.7	1058.84	1270.31	216	151	119.6	147.6
1.5.1.24	247	335	232	294	0	0	0	0
1.5.1.3	6061.97	7803.47	7293.57	8670.35	8042	7956	6890	8260
1.5.1.33	5	32	17	0	35	11	14	16
1.5.1.34	63.37	58.7	46.67	55.23	17	0	2.6	2.6
1.5.1.36	10436	13369	12773	15140	15859	15750	13649	16352
1.5.1.38	5272.97	6764.3	6460.07	7650.43	8007	7945	6876	8244
1.5.1.39	6	6.5	5.5	8.25	0	0	0	0
1.5.1.40	106	151	142.5	156.25	155	151	103	136
1.5.1.5	6122.17	7855.67	7336.57	8720.75	8076	7967	6892.6	8262.6
1.5.1.51	0	1.5	0	0	0	0	0	0
1.5.1.7	77	98	103	120	0	0	0	0
1.5.3.1	6	6.5	5.5	8.25	17	0	0	0
1.5.5.1	68.37	90.7	63.67	55.23	52	22	16.6	18.6
1.5.5.2	63.37	80.7	54.67	55.23	42	22	9.6	9.6
1.5.8.1	0	5	8	0	7	0	0	0
1.5.8.2	0	5	8	0	7	0	0	0
1.5.99.5	0	0	0	0	68	0	0	0
1.5.99.6	0	0	0	0	0	11	0	0
1.6.1.1	8.17	16.5	12.67	4.83	10	0	7	9
1.6.1.2	343.11	566.1	488.01	480.69	621	453	358.8	463.8
1.6.3.4	106	149.5	142.5	156.25	155	140	103	136
1.6.5.2	128.68	231	183.18	175.57	242	162	124	168
1.6.5.3	932.5	1243.8	870.1	847.9	520	220	166	186
1.6.5.5	1391.2	1761.2	1447.9	1746.65	233	173	143.2	159.2
1.6.99.3	6366.57	8074.57	7511.37	8925.55	8120	8000	6903	8273
1.7.1.13	70.17	92.5	65.07	56.83	52	22	16.6	18.6
1.7.1.15	63.94	63.1	48.14	55.86	0	11	0	0
1.7.1.6	5268	6756	6455	7644	8007	7945	6876	8244
1.7.1.7	6046	7756.67	7266	8655.67	8007	7945	6876	8244
1.7.2.1	0	15	16	0	24	0	7	0
1.7.2.4	0	5	8	0	7	0	7	0
1.7.2.5	0	32	24	0	39	11	7	7
1.7.5.1	5.4	5.4	4.2	4.8	0	0	0	0
1.8.1.14	1.8	1.8	1.4	1.6	0	0	0	0
1.8.1.2	74.71	105.2	87.01	64.89	68	11	23.6	11.6
1.8.1.4	1030.71	1337.87	1094.91	1284.81	261	173	143.2	175.2
1.8.1.7	6426	8220.67	7710.4	9175.17	8204	8107	6988.6	8389.6
1.8.1.8	76.54	129.2	84.34	60.06	87	33	30.6	34.6
1.8.1.9	6195.17	7936.17	7403.47	8781	8103	7978	6909.2	8274.2
1.8.2.1	5	10	9	0	10	0	7	9
1.8.4.10	68.37	78.7	63.67	55.23	44	11	16.6	11.6
1.8.4.11	6579.77	8436.94	7823.37	9321.62	8076	7967	6899.6	8262.6
1.8.4.12	11403.1	14637.8	13810.1	16380.8	16083	15912	13775.6	16506.6
1.8.4.14	6107.8	7819.97	7318.9	8708.52	8024	7956	6883	8244
1.8.4.8	68.37	78.7	63.67	55.23	44	11	16.6	11.6
1.8.5.4	67	70.5	61.4	52	34	11	9.6	11.6
1.8.5.7	424	588	472	562	163	151	103	143
1.8.7.1	5	10	9	0	10	0	7	9
1.9.3.1	91	184	119.4	60	159	44	58.6	59.6
1.97.1.4	6734.6	8625.11	7948.3	9531.46	7852	7805	6773	8108
2.1.1.10	5493.8	7049.3	6654.4	7911.6	7852	7805	6773	8108
2.1.1.100	0	5	0	0	10	0	7	0
2.1.1.104	779.8	1002.47	812.4	1013.27	0	0	0	0
2.1.1.107	70.17	102.5	73.07	56.83	69	22	23.6	18.6
2.1.1.13	320.37	433.7	312.67	349.23	71	11	30.6	20.6
2.1.1.130	60.2	52.2	43	50.4	17	11	2.6	2.6
2.1.1.131	60.2	52.2	43	50.4	17	11	2.6	2.6
2.1.1.132	60.2	52.2	43	50.4	17	11	2.6	2.6
2.1.1.133	60.2	52.2	43	50.4	17	11	2.6	2.6
2.1.1.137	0	5	8	0	7	0	0	0
2.1.1.14	7021.97	9021.8	8307.57	9916.18	8344	8236	7089	8516
2.1.1.148	114.2	97.2	81	93.4	17	22	2.6	2.6
2.1.1.151	60.2	52.2	43	50.4	17	11	2.6	2.6
2.1.1.152	0	0	0	0	17	0	0	0
2.1.1.163	5819.17	7433	6994.57	8300.08	8059	7954	6879.6	8262.6
2.1.1.166	68.37	90.7	63.67	55.23	52	22	16.6	18.6
2.1.1.17	60.2	52.2	43	50.4	17	11	2.6	2.6
2.1.1.170	6122.17	7855.67	7336.57	8720.75	8059	7967	6892.6	8262.6
2.1.1.171	6122.17	7855.67	7336.57	8720.75	8059	7967	6892.6	8262.6
2.1.1.172	11302	14492.5	13705.6	16286.4	15876	15750	13656	16352
2.1.1.173	3.17	28.5	11.67	4.83	25	11	7	7
2.1.1.176	6187.37	7917.87	7388.57	8771.15	8086	7978	6902.2	8274.2
2.1.1.177	6122.17	7855.67	7336.57	8720.75	8059	7967	6892.6	8262.6
2.1.1.182	6122.17	7855.67	7336.57	8720.75	8059	7967	6892.6	8262.6
2.1.1.185	6122.17	7855.67	7336.57	8720.75	8059	7967	6892.6	8262.6
2.1.1.186	60.2	64.2	43	50.4	25	22	2.6	9.6
2.1.1.187	1333.17	1716.5	1427.67	1760.83	155	140	103	136
2.1.1.190	12182	15627.1	14615	17394.5	16066	15912	13768.6	16506.6
2.1.1.191	779.8	1024.47	820.4	1013.27	25	11	7	7
2.1.1.192	848.17	1093.17	876.07	1068.5	52	22	16.6	18.6
2.1.1.193	954.17	1242.67	1018.57	1224.75	207	162	119.6	154.6
2.1.1.195	60.2	52.2	43	50.4	0	11	2.6	2.6
2.1.1.197	68.37	95.7	71.67	55.23	59	22	23.6	18.6
2.1.1.198	6127.17	7865.67	7345.57	8720.75	8069	7967	6899.6	8271.6
2.1.1.199	6122.17	7855.67	7336.57	8720.75	8059	7967	6892.6	8262.6
2.1.1.200	3.17	28.5	11.67	4.83	25	11	7	7
2.1.1.201	5819.17	7433	6994.57	8300.08	8059	7954	6879.6	8262.6
2.1.1.207	6061.97	7803.47	7293.57	8670.35	8042	7956	6890	8260
2.1.1.21	0	0	0	0	51	0	0	0
2.1.1.217	6053.8	7764.97	7272.9	8665.52	8007	7945	6876	8244
2.1.1.222	68.37	105.7	79.67	55.23	76	22	23.6	18.6
2.1.1.223	6053.8	7764.97	7272.9	8665.52	8007	7945	6876	8244
2.1.1.226	6114	7817.17	7315.9	8715.92	8024	7956	6878.6	8246.6
2.1.1.227	6114	7817.17	7315.9	8715.92	8024	7956	6878.6	8246.6
2.1.1.228	6122.17	7855.67	7336.57	8720.75	8059	7967	6892.6	8262.6
2.1.1.242	3.17	18.5	3.67	4.83	8	11	0	7
2.1.1.264	3.17	28.5	11.67	4.83	25	11	7	7
2.1.1.265	80.17	115	106.67	124.83	8	11	0	7
2.1.1.266	68.37	90.7	63.67	55.23	52	22	16.6	18.6
2.1.1.271	60.2	52.2	43	50.4	17	11	2.6	2.6
2.1.1.297	6122.17	7855.67	7336.57	8720.75	8059	7967	6892.6	8262.6
2.1.1.298	8.17	38.5	20.67	4.83	35	11	14	16
2.1.1.33	6122.17	7855.67	7336.57	8720.75	8059	7967	6892.6	8262.6
2.1.1.35	6056.97	7771.47	7276.57	8670.35	8007	7945	6876	8244
2.1.1.37	1033.14	1347.47	1051.74	1316.93	0	0	0	0
2.1.1.45	6065.14	7809.97	7297.24	8675.18	8042	7956	6890	8260
2.1.1.61	8.17	28.5	12.67	4.83	18	11	7	16
2.1.1.63	11293.3	14497.2	13666.2	16221.6	15936	15783	13672.6	16377.6
2.1.1.64	68.37	105.7	79.67	55.23	76	22	23.6	18.6
2.1.1.67	60.2	64.2	43	50.4	8	11	9.6	9.6
2.1.1.71	60.2	52.2	43	50.4	17	11	2.6	2.6
2.1.1.72	18756.4	23986.4	22350.6	26648.4	23871	23632	20449	24503
2.1.1.74	5947.8	7615.47	7130.4	8509.27	7852	7805	6773	8108
2.1.1.77	11.2	49.2	30	7.4	69	11	23.6	18.6
2.1.1.79	5798.54	7446.7	7019.84	8309.31	8093	7967	6906.6	8262.6
2.1.1.80	60.34	73	53.34	52.66	44	0	14	0
2.1.2.1	6122.17	7855.67	7336.57	8720.75	8059	7967	6892.6	8262.6
2.1.2.10	62	76	52.4	52	42	22	9.6	9.6
2.1.2.11	70.17	92.5	65.07	56.83	52	22	16.6	18.6
2.1.2.2	957.34	1259.17	1030.24	1229.58	224	162	126.6	154.6
2.1.2.3	954.17	1242.67	1018.57	1224.75	207	162	119.6	154.6
2.1.2.5	1	0.67	0	0.67	0	0	0	0
2.1.2.9	6132.17	7875.67	7354.57	8720.75	8079	7967	6906.6	8280.6
2.1.3.15	1913.34	2495.34	2046.14	2449.5	424	324	246.2	318.2
2.1.3.2	6122.17	7855.67	7336.57	8720.75	8059	7967	6892.6	8262.6
2.1.3.3	11769.6	15030.1	14119.2	16813.5	15903	15759	13648.2	16366.2
2.1.3.6	350.17	484.5	372.67	446.83	155	140	103	136
2.1.3.9	3.17	16.5	11.67	4.83	17	0	7	0
2.10.1.1	137.17	139.5	110.47	108.83	64	22	33.2	23.2
2.2.1.1	1408.37	1829.87	1396.57	1715.15	76	33	26.2	21.2
2.2.1.2	73.17	82.51	65.07	58.84	44	11	16.6	11.6
2.2.1.6	7693.34	9881	8955.04	10704.4	8130	7989	6918.8	8285.8
2.2.1.7	6183.37	7672.7	7206.07	8544.23	7930	7871	6792.2	8122.2
2.2.1.9	460.8	575.3	482.9	606.85	0	0	0	0
2.3.1.1	534.51	731	592.91	664.74	364	291	229.6	292.6
2.3.1.102	3.17	5	3.67	4.83	0	0	0	0
2.3.1.109	3.17	20	3.67	4.83	8	11	0	7
2.3.1.117	6121.17	7855	7336.57	8720.08	8059	7967	6892.6	8262.6
2.3.1.118	0	10	8	0	17	0	7	0
2.3.1.12	1020.57	1325.57	1074.57	1282.55	249	184	131.8	166.8
2.3.1.128	14009.1	17971.6	16471.1	19742.1	15929	15783	13665.6	16377.6
2.3.1.129	68.37	90.7	63.67	55.23	52	22	16.6	18.6
2.3.1.15	17409.2	22307.8	20979.5	24932.7	23953	23739	20551.2	24633.2
2.3.1.157	6122.17	7855.67	7336.57	8720.75	8059	7967	6892.6	8262.6
2.3.1.16	12.68	51	22.68	19.32	25	11	7	7
2.3.1.174	6.34	14.5	7.34	9.66	0	0	0	0
2.3.1.179	954.17	1271.67	1018.57	1224.75	233	184	119.6	168.6
2.3.1.180	957	1254.67	1020.4	1228.17	215	173	119.6	161.6
2.3.1.181	68.37	90.7	63.67	55.23	52	22	16.6	18.6
2.3.1.183	694.97	877.8	772.57	922.68	172	151	110	136
2.3.1.184	54	46.5	38	43	0	22	7	0
2.3.1.187	3.17	6.5	3.67	4.83	0	0	0	0
2.3.1.191	68.37	102.7	63.67	55.23	60	33	16.6	25.6
2.3.1.20	3.17	6.5	3.67	4.83	0	0	0	0
2.3.1.200	102.8	145.47	138.4	150.27	155	140	103	136
2.3.1.201	0	0	0	0	0	0	7	0
2.3.1.204	103.8	146.14	138.4	150.94	155	140	103	136
2.3.1.207	3.17	6.5	3.67	4.83	0	0	0	0
2.3.1.223	0	1.5	0	0	0	0	0	0
2.3.1.234	11530	14763.6	13939.5	16538.3	16083	15923	13768.6	16506.6
2.3.1.241	87.88	138.7	100.68	69.72	89	22	37.6	36.6
2.3.1.242	10	20	18	0	20	0	14	18
2.3.1.251	5	22	9	0	18	11	7	16
2.3.1.264	1.8	1.8	1.4	1.6	0	0	0	0
2.3.1.28	3.17	18.5	3.67	4.83	8	11	0	7
2.3.1.29	1.8	23.8	9.4	1.6	25	11	7	7
2.3.1.30	854.17	1079.17	873.57	1076.75	27	11	9.6	11.6
2.3.1.31	68.37	88.7	71.67	55.23	61	11	23.6	11.6
2.3.1.35	421.37	553.2	430.17	505.48	182	151	112.6	147.6
2.3.1.37	60.2	52.2	43	50.4	17	11	2.6	2.6
2.3.1.39	6125.34	7862.17	7340.24	8725.58	8059	7967	6892.6	8262.6
2.3.1.40	3.17	18.5	3.67	4.83	8	11	0	7
2.3.1.41	60.34	102	61.34	52.66	50	22	14	14
2.3.1.46	6052.8	7764.3	7272.9	8664.85	8007	7945	6876	8244
2.3.1.47	130.37	144.7	108.07	107.23	69	33	19.2	21.2
2.3.1.50	60.2	52.2	43	50.4	17	11	2.6	2.6
2.3.1.51	6189.17	7919.67	7389.97	8772.75	8086	7978	6902.2	8274.2
2.3.1.54	780.8	1004.64	812.4	1013.94	0	0	0	0
2.3.1.57	6131.6	7870.6	7385.3	8786.45	8014	7945	6883	8244
2.3.1.61	70.17	92.5	65.07	56.83	52	22	16.6	18.6
2.3.1.79	11472.8	14757.6	14043.5	16605	16634	16461	14164	17032
2.3.1.8	6117.17	7840.67	7327.57	8720.75	8039	7967	6885.6	8253.6
2.3.1.81	5168	6613	6318	7496	7852	7805	6773	8108
2.3.1.82	77	110	103	120	8	11	0	7
2.3.1.89	6052.8	7764.3	7272.9	8664.85	8007	7945	6876	8244
2.3.1.9	11629	14946.5	14120.5	16761.2	16074	15912	13773	16511
2.3.2.10	333.8	442.64	341.9	425.19	0	0	0	0
2.3.2.13	3.17	15	11.67	4.83	17	0	7	0
2.3.2.16	254.8	343.3	238.9	303.85	0	0	0	0
2.3.2.17	1.8	1.8	1.4	1.6	0	0	0	0
2.3.2.18	7.8	8.3	6.9	9.85	0	0	0	0
2.3.2.2	190.6	205.1	155	151.2	106	66	35.8	32.8
2.3.2.29	68.37	78.7	63.67	55.23	44	11	16.6	11.6
2.3.2.3	868	1110.5	894.9	1099.25	182	151	112.6	138.6
2.3.2.5	0	10	8	0	17	0	7	0
2.3.2.6	68.37	90.7	63.67	55.23	52	22	16.6	18.6
2.3.3.1	847.17	1092.5	876.07	1067.83	52	22	16.6	18.6
2.3.3.10	5805	7428.17	7039.5	8369.92	8007	7945	6876	8244
2.3.3.13	854.54	1090.2	883.84	1079.31	44	11	16.6	11.6
2.3.3.15	5	10	9	0	10	0	7	9
2.3.3.5	763.37	982.7	762.67	946.23	42	11	9.6	9.6
2.3.3.9	8.17	26.5	20.67	4.83	27	0	14	9
2.4.1.1	888.8	1134.47	960.4	1182.27	0	13	13	0
2.4.1.10	5148	6592	6284	7463.5	7852	7792	6760	8108
2.4.1.11	60.2	52.2	43	50.4	17	11	2.6	2.6
2.4.1.12	54	55	46	43	34	0	7	0
2.4.1.129	12967.1	16683.1	15454.2	18409.2	16145	15923	13796.6	16522.6
2.4.1.15	60.2	58.7	43	50.4	10	11	2.6	2.6
2.4.1.166	453	567	476	597	0	0	0	0
2.4.1.18	779.8	1002.47	812.4	1013.27	0	11	0	0
2.4.1.182	68.37	90.7	63.67	55.23	52	22	16.6	18.6
2.4.1.187	5269.8	6762.8	6464.4	7645.6	8014	7945	6876	8244
2.4.1.19	0	5	8	0	7	0	7	0
2.4.1.208	6052	7763.17	7271.5	8663.92	8007	7945	6876	8244
2.4.1.21	779.8	1002.47	812.4	1013.27	0	11	0	0
2.4.1.216	559	716.5	618.5	753.25	155	140	103	136
2.4.1.227	6122.17	7855.67	7336.57	8720.75	8059	7967	6892.6	8262.6
2.4.1.25	155	196.67	206	240.67	0	0	0	0
2.4.1.291	3.17	5	3.67	4.83	0	0	0	0
2.4.1.315	1.8	1.8	1.4	1.6	0	0	7	0
2.4.1.337	6052	7763.17	7271.5	8663.92	8007	7945	6876	8244
2.4.1.346	0	5	8	0	7	0	0	0
2.4.1.347	60.2	58.7	43	50.4	10	11	2.6	2.6
2.4.1.46	0	0	0	0	0	0	7	0
2.4.1.5	12	13	11	16.5	0	0	0	0
2.4.1.52	497	614	532	662.5	0	13	13	0
2.4.1.64	100	153	145	148	172	140	110	136
2.4.1.7	5598	7195.5	6795.5	8066.25	8007	7945	6876	8244
2.4.1.8	6527	8374.5	7781.5	9288.25	8162	8085	6979	8380
2.4.1.80	60.2	52.2	43	50.4	17	11	2.6	2.6
2.4.1.83	125.4	124.4	103	100.8	61	22	19.2	14.2
2.4.1.9	5148	6592	6284	7463.5	7852	7792	6760	8108
2.4.2.1	1216.14	1600.64	1300.74	1585.6	165	140	110	145
2.4.2.10	6122.17	7855.67	7336.57	8720.75	8059	7967	6892.6	8262.6
2.4.2.12	0	1.5	0	0	0	0	0	0
2.4.2.14	954.17	1242.67	1018.57	1224.75	207	162	119.6	154.6
2.4.2.17	874.37	1142.2	914.17	1102.48	207	162	119.6	154.6
2.4.2.18	874.37	1142.2	914.17	1102.48	207	162	119.6	154.6
2.4.2.19	417.17	570.5	434.07	498.83	207	162	119.6	154.6
2.4.2.2	891.14	1166.97	965.74	1170.93	165	140	110	145
2.4.2.21	63.37	58.7	46.67	55.23	17	11	2.6	2.6
2.4.2.22	6117.17	7823.67	7319.57	8720.75	8024	7956	6878.6	8246.6
2.4.2.28	385.2	485.87	378	465.07	17	11	2.6	2.6
2.4.2.29	954.17	1254.67	1018.57	1224.75	215	173	119.6	161.6
2.4.2.4	0	12	0	0	8	11	0	7
2.4.2.44	0	10	8	0	17	0	7	0
2.4.2.52	5172.17	6620.17	6321.67	7501.5	7869	7805	6773	8108
2.4.2.53	5	10	9	0	10	0	7	9
2.4.2.6	5334	6814	6504	7703.5	8007	7956	6876	8244
2.4.2.7	6222.17	7985.17	7473.57	8868.75	8206	8096	6995.6	8391.6
2.4.2.8	17737.8	22744.9	21357	25437.1	23891	23706	20532	24603
2.4.2.9	17344	22233.6	20927.5	24882.3	23901	23717	20541.6	24614.6
2.4.99.12	68.37	90.7	63.67	55.23	52	22	16.6	18.6
2.4.99.13	68.37	90.7	63.67	55.23	52	22	16.6	18.6
2.4.99.14	68.37	90.7	63.67	55.23	52	22	16.6	18.6
2.4.99.15	68.37	90.7	63.67	55.23	52	22	16.6	18.6
2.4.99.17	954.17	1242.67	1018.57	1224.75	207	162	119.6	154.6
2.5.1.1	6122.17	7855.67	7336.57	8720.75	8059	7967	6892.6	8262.6
2.5.1.10	6122.17	7855.67	7336.57	8720.75	8059	7967	6892.6	8262.6
2.5.1.103	120.4	104.4	86	100.8	34	22	5.2	5.2
2.5.1.129	0	12	0	0	8	11	0	7
2.5.1.134	7.8	8.3	6.9	9.85	0	0	0	0
2.5.1.140	0	1.5	0	0	0	0	0	0
2.5.1.141	70.17	92.5	65.07	56.83	52	22	16.6	18.6
2.5.1.15	1195.17	1571.17	1245.07	1510.5	207	162	119.6	154.6
2.5.1.16	149	182	173.4	172	54	11	23.6	20.6
2.5.1.17	128.57	130.9	106.67	105.63	61	22	19.2	14.2
2.5.1.18	224.99	336.47	250.69	193.08	225	55	101.4	44.4
2.5.1.19	954.17	1242.67	1018.57	1224.75	207	162	119.6	154.6
2.5.1.21	5	10	9	0	10	0	7	9
2.5.1.29	6053.8	7764.97	7272.9	8665.52	8007	7945	6876	8244
2.5.1.3	832.17	1109	852.97	1001.08	379	313	225.2	293.2
2.5.1.30	7284.8	9332.64	8559.9	10274.2	8007	7945	6876	8244
2.5.1.31	6122.17	7855.67	7336.57	8720.75	8059	7967	6892.6	8262.6
2.5.1.32	66.2	68.7	56.5	58.65	34	11	9.6	2.6
2.5.1.39	68.37	95.7	71.67	55.23	59	22	16.6	18.6
2.5.1.44	0	12	0	0	8	11	0	7
2.5.1.47	6540.34	8360.17	7747.64	9226.58	7952	7838	6799.2	8129.2
2.5.1.48	894	1176	976	1175.5	182	140	117	145
2.5.1.49	187.97	255.8	250.57	282.68	155	140	103	136
2.5.1.54	1734.34	2259.17	1841.24	2240.58	224	162	119.6	154.6
2.5.1.55	74.37	97.2	69.17	63.48	52	22	16.6	18.6
2.5.1.6	6122.17	7855.67	7336.57	8720.75	8059	7967	6892.6	8262.6
2.5.1.61	70.17	92.5	65.07	56.83	52	22	16.6	18.6
2.5.1.7	7001.97	9001.14	8285.97	9882.02	8214	8107	6995.6	8398.6
2.5.1.72	317.17	422.5	297.07	350.83	42	22	16.6	18.6
2.5.1.74	6506.8	8331.97	7748.9	9262.52	8007	7945	6876	8244
2.5.1.75	6122.17	7855.67	7336.57	8720.75	8059	7967	6892.6	8262.6
2.5.1.78	5244.17	6712	6388.57	7561.08	7904	7827	6789.6	8126.6
2.5.1.83	785.8	1008.97	817.9	1021.52	0	0	0	0
2.5.1.9	5247.34	6717	6392.24	7565.91	7904	7827	6789.6	8126.6
2.5.1.90	68.37	90.7	63.67	55.23	52	22	16.6	18.6
2.5.1.96	6	6.5	5.5	8.25	0	0	0	0
2.5.1.99	66.2	68.7	56.5	58.65	34	11	9.6	2.6
2.6.1.1	1019.77	1296.77	1061.67	1289.2	214	184	117.8	150.8
2.6.1.104	0	0	0	0	0	0	7	0
2.6.1.105	12	13	11	16.5	0	0	0	0
2.6.1.11	424.54	583.2	441.84	510.31	207	162	119.6	154.6
2.6.1.112	60.2	53.7	43	50.4	17	11	2.6	2.6
2.6.1.13	8.14	16.3	8.74	11.26	0	0	0	0
2.6.1.14	890	1156.67	959	1176.17	155	140	103	136
2.6.1.16	6122.17	7870.67	7352.57	8720.75	8083	7967	6899.6	8262.6
2.6.1.17	427.71	589.7	445.51	515.14	207	162	119.6	154.6
2.6.1.18	54	46.5	38	43	17	11	0	0
2.6.1.19	69.37	65.2	52.17	63.48	17	11	9.6	2.6
2.6.1.2	792.37	1034.37	836.67	1023.9	27	0	16.6	11.6
2.6.1.21	247	347	232	294	8	11	0	7
2.6.1.22	63.37	58.7	46.67	55.23	17	11	2.6	2.6
2.6.1.37	0	1.5	0	0	0	0	0	0
2.6.1.42	6282.37	8060.87	7524.57	8919.15	8248	8118	7005.2	8401.2
2.6.1.44	5	11.5	9	0	10	0	7	9
2.6.1.45	5	11.5	9	0	10	0	7	9
2.6.1.51	5	11.5	9	0	10	0	7	9
2.6.1.52	951.37	1240.2	1017.17	1222.48	207	162	119.6	154.6
2.6.1.55	100	143	137	148	155	140	103	136
2.6.1.57	5276.17	6782.5	6475.67	7648.83	8034	7945	6890	8253
2.6.1.59	0	0	0	0	0	0	7	0
2.6.1.62	68.37	90.7	63.67	55.23	52	22	16.6	18.6
2.6.1.66	792.37	1034.37	836.67	1023.9	27	0	16.6	11.6
2.6.1.76	3.17	6.5	3.67	4.83	0	0	0	0
2.6.1.81	3.17	9.5	3.67	4.83	0	0	0	0
2.6.1.85	335.14	451.47	305.14	374.43	43	33	9.6	25.6
2.6.1.88	8.17	26.5	20.67	4.83	27	0	14	9
2.6.1.9	608.34	845	692.24	779.91	380	324	229.6	306.6
2.6.1.98	0	12	0	0	8	11	7	7
2.6.99.2	68.37	90.7	63.67	55.23	52	22	16.6	18.6
2.7.1.100	54	45	38	43	0	11	0	0
2.7.1.107	6947.77	8943.44	8248.47	9839.87	8189	8085	6993	8389
2.7.1.11	5950.97	7643.97	7142.07	8514.1	7877	7816	6780	8115
2.7.1.113	1.8	1.8	1.4	1.6	0	0	0	0
2.7.1.12	5895.2	7540.2	7122.9	8456.65	8206	8096	6984.2	8385.2
2.7.1.121	845.4	1114.41	835.2	1035.81	0	39	39	0
2.7.1.130	68.37	90.7	63.67	55.23	52	22	16.6	18.6
2.7.1.144	326	434.34	335	415.34	0	0	0	0
2.7.1.148	418.17	559.17	434.07	499.5	199	151	119.6	147.6
2.7.1.15	5797.97	7409.97	7002.07	8307.6	8034	7956	6890	8253
2.7.1.156	63.37	58.7	46.67	55.23	17	11	2.6	2.6
2.7.1.16	106	149.5	142.5	156.25	155	140	103	136
2.7.1.165	6115.17	7826.5	7323.07	8711.83	8034	7956	6885.6	8255.6
2.7.1.166	0	10	8	0	17	0	7	0
2.7.1.167	65.2	62.2	52	50.4	27	11	9.6	11.6
2.7.1.17	106	149.5	142.5	156.25	155	140	103	136
2.7.1.170	68.37	90.7	63.67	55.23	52	22	16.6	18.6
2.7.1.180	6729	8629.34	7957	9519.34	7869	7805	6787	8117
2.7.1.191	7573	9750.68	8882	10639.2	8162	8111	7005	8380
2.7.1.193	247	335	232	294	0	0	0	0
2.7.1.194	875	1133.68	942	1150.18	27	0	14	9
2.7.1.196	13454	17295.7	15921	19048.2	16014	15890	13752	16488
2.7.1.197	1554	2000	1622	2022	0	0	0	0
2.7.1.198	5322	6809	6524	7736	7852	7805	6773	8108
2.7.1.199	248.8	336.8	233.4	295.6	0	0	0	0
2.7.1.2	6854.8	8847.64	8133.9	9705.19	8214	8096	7007	8387
2.7.1.20	5	20	17	0	27	0	14	9
2.7.1.200	5169	6613.67	6318	7496.67	7852	7805	6773	8108
2.7.1.201	326.8	435.47	336.4	416.27	0	0	0	0
2.7.1.202	7333.14	9449.31	8555.24	10275.5	8007	7945	6876	8244
2.7.1.204	5170	6614.34	6318	7497.34	7852	7805	6773	8108
2.7.1.205	13454	17295.7	15921	19048.2	16014	15890	13752	16488
2.7.1.207	403	532.34	438	535.34	0	0	0	0
2.7.1.208	11123.6	14236.8	13455.3	16015.1	15704	15610	13546	16216
2.7.1.21	6053.8	7774.97	7280.9	8665.52	8024	7945	6883	8244
2.7.1.211	6684	8556.17	7887.5	9455.92	7852	7818	6786	8108
2.7.1.221	8.17	38.5	20.67	4.83	35	11	14	16
2.7.1.23	6123.97	7857.47	7337.97	8722.35	8059	7967	6892.6	8262.6
2.7.1.24	6122.17	7855.67	7336.57	8720.75	8059	7967	6892.6	8262.6
2.7.1.25	63.37	68.7	54.67	55.23	34	11	9.6	2.6
2.7.1.26	6222.17	7998.67	7473.57	8868.75	8214	8107	6995.6	8398.6
2.7.1.28	2.8	2.47	1.4	2.27	0	11	0	0
2.7.1.29	2.8	2.47	1.4	2.27	0	11	0	0
2.7.1.30	6211.17	7982.17	7459.07	8860.5	8204	8107	6988.6	8389.6
2.7.1.31	0	10	8	0	17	0	7	0
2.7.1.33	6122.17	7855.67	7336.57	8720.75	8059	7967	6892.6	8262.6
2.7.1.35	6060.8	7772.14	7278.4	8674.44	8007	7945	6876	8244
2.7.1.36	5805	7440.17	7039.5	8369.92	8015	7956	6876	8251
2.7.1.39	6225.34	7993.17	7477.24	8873.58	8206	8096	6995.6	8391.6
2.7.1.4	6175.57	7884.07	7369.17	8769.55	8041	7967	6888.2	8249.2
2.7.1.40	6119	7849.17	7332.9	8715.92	8059	7967	6892.6	8262.6
2.7.1.45	1054	1387.17	1082.5	1341.92	155	140	103	136
2.7.1.48	6047.8	7770.47	7267.4	8657.27	8015	7956	6876	8251
2.7.1.49	6451.17	8286.5	7646.07	9093.33	8231	8118	6995.6	8398.6
2.7.1.50	116.97	176.3	153.07	170.93	163	151	103	143
2.7.1.56	5950.97	7626.97	7134.07	8514.1	7862	7805	6780	8108
2.7.1.58	0	10	8	0	17	0	7	0
2.7.1.59	54	45	38	43	0	22	0	0
2.7.1.6	6057	7769	7277	8671.5	8007	7945	6876	8244
2.7.1.66	885.8	1151.97	954.9	1169.52	155	140	103	136
2.7.1.71	959.17	1252.67	1027.57	1224.75	217	162	126.6	163.6
2.7.1.72	0	0	0	0	0	11	0	0
2.7.1.73	3.17	6.5	3.67	4.83	0	0	0	0
2.7.1.74	1.8	1.8	1.4	1.6	0	0	0	0
2.7.1.76	10337.8	13227.8	12637.4	14993.6	15704	15610	13546	16216
2.7.1.83	1.8	1.8	1.4	1.6	0	0	0	0
2.7.1.90	0	22	8	0	25	11	7	7
2.7.1.95	3.17	5	3.67	4.83	0	0	0	0
2.7.10.1	0	5	8	0	7	0	0	0
2.7.11.1	6779.94	8791.77	8046.04	9576.78	8129	7978	6920.6	8285.6
2.7.11.33	5340.97	6850.97	6521.47	7703.1	8059	7967	6892.6	8262.6
2.7.13.3	26290.3	33762.8	31206.2	37110.9	32449	31923	27629.8	33083.8
2.7.14.1	1.8	1.8	1.4	1.6	0	0	0	0
2.7.2.1	22180.2	28396.2	26900.1	31962	31750	31522	27307.6	32713.6
2.7.2.11	952.37	1240.87	1017.17	1223.15	207	162	119.6	154.6
2.7.2.15	3.17	6.5	3.67	4.83	0	0	0	0
2.7.2.2	6599	8466.67	7879	9400.67	8162	8085	6979	8380
2.7.2.3	6122.17	7855.67	7336.57	8720.75	8059	7967	6892.6	8262.6
2.7.2.4	11395.1	14640	13812.6	16371.2	16100	15912	13782.6	16506.6
2.7.2.8	874.37	1130.2	914.17	1102.48	199	151	119.6	147.6
2.7.3.9	6065.14	7809.97	7297.24	8675.18	8042	7956	6890	8260
2.7.4.1	5412.54	6932.2	6589.24	7764.31	8103	7978	6909.2	8274.2
2.7.4.16	68.37	90.7	63.67	55.23	52	22	16.6	18.6
2.7.4.2	5805	7428.17	7039.5	8369.92	8007	7945	6876	8244
2.7.4.22	6122.17	7855.67	7336.57	8720.75	8059	7967	6892.6	8262.6
2.7.4.25	6122.17	7855.67	7336.57	8720.75	8059	7967	6892.6	8262.6
2.7.4.28	5340.97	6850.97	6521.47	7703.1	8059	7967	6892.6	8262.6
2.7.4.3	6122.17	7855.67	7336.57	8720.75	8059	7967	6892.6	8262.6
2.7.4.6	401.17	532.67	405.57	479.75	52	22	16.6	18.6
2.7.4.7	6451.17	8286.5	7646.07	9093.33	8231	8118	6995.6	8398.6
2.7.4.8	11396.2	14618.2	13797.1	16373	16066	15912	13768.6	16506.6
2.7.4.9	6122.17	7855.67	7336.57	8720.75	8059	7978	6892.6	8262.6
2.7.6.1	12174.2	15632.3	14608.1	17384.7	16074	15923	13775.6	16513.6
2.7.6.2	6053.8	7776.97	7272.9	8665.52	8015	7956	6876	8251
2.7.6.3	1198.34	1587.67	1256.74	1515.33	224	162	126.6	154.6
2.7.6.5	12738.9	16372.4	15244.5	18137.7	16256	16063	13885.6	16658.6
2.7.7.12	6051	7762.5	7271.5	8663.25	8007	7945	6876	8244
2.7.7.13	68.37	90.7	63.67	55.23	52	22	16.6	18.6
2.7.7.15	1.8	1.8	1.4	1.6	0	0	0	0
2.7.7.18	6819	8751.17	8040.9	9606.92	8059	7967	6892.6	8262.6
2.7.7.19	68.37	90.7	63.67	55.23	52	22	16.6	18.6
2.7.7.2	6222.17	7998.67	7473.57	8868.75	8214	8107	6995.6	8398.6
2.7.7.23	6122.17	7855.67	7336.57	8720.75	8059	7967	6892.6	8262.6
2.7.7.24	852.37	1096.37	880.17	1075.15	52	22	16.6	18.6
2.7.7.27	1559.6	2004.94	1624.8	2026.54	0	0	0	0
2.7.7.3	6122.17	7855.67	7336.57	8720.75	8059	7967	6892.6	8262.6
2.7.7.33	5	10	9	0	10	0	7	9
2.7.7.38	68.37	90.7	63.67	55.23	52	22	16.6	18.6
2.7.7.39	5269.8	6757.8	6456.4	7645.6	8007	7945	6876	8244
2.7.7.4	136.74	162.4	127.34	110.46	98	22	33.2	23.2
2.7.7.41	6122.17	7855.67	7336.57	8720.75	8059	7967	6892.6	8262.6
2.7.7.42	68.37	90.7	63.67	55.23	52	22	16.6	18.6
2.7.7.56	68.37	90.7	63.67	55.23	52	22	16.6	18.6
2.7.7.58	0	1.5	0	0	0	0	0	0
2.7.7.59	68.37	90.7	63.67	55.23	52	22	16.6	18.6
2.7.7.6	24496.8	31434.5	29355	34894.3	32236	31868	27570.4	33050.4
2.7.7.60	631.17	814.5	582.47	696.83	71	22	26.2	23.2
2.7.7.61	5172.17	6618.67	6321.67	7501.5	7852	7805	6773	8108
2.7.7.62	63.37	58.7	46.67	55.23	17	11	2.6	2.6
2.7.7.65	22.19	46	25.69	33.81	27	0	7	0
2.7.7.66	3.17	6.5	3.67	4.83	0	0	0	0
2.7.7.7	61212.5	78529	73353	87202	80572	79659	68919	82610
2.7.7.70	70.2	72.2	61	50.4	37	11	16.6	20.6
2.7.7.72	6122.17	7855.67	7336.57	8720.75	8059	7967	6892.6	8262.6
2.7.7.73	103.17	149.5	140.67	152.83	155	140	103	136
2.7.7.75	67	64	53.4	52	27	11	9.6	11.6
2.7.7.76	65.2	62.2	52	50.4	27	11	16.6	11.6
2.7.7.77	75.14	82.3	62.14	63.26	37	11	16.6	11.6
2.7.7.8	601.17	758.17	644.07	774.5	52	22	16.6	18.6
2.7.7.80	71.97	72.3	58.47	58.43	27	11	9.6	11.6
2.7.7.85	6053.8	7764.97	7272.9	8665.52	8007	7945	6876	8244
2.7.7.87	6122.17	7855.67	7336.57	8720.75	8059	7967	6892.6	8262.6
2.7.7.89	68.37	90.7	63.67	55.23	52	22	16.6	18.6
2.7.7.9	11290.2	14468.7	13654.6	16216.8	15911	15772	13665.6	16370.6
2.7.7.99	8.17	38.5	20.67	4.83	35	11	14	16
2.7.8.12	200	286	274	296	310	280	206	272
2.7.8.13	6122.17	7855.67	7336.57	8720.75	8059	7967	6892.6	8262.6
2.7.8.20	11327.8	14537.5	13741.4	16317.8	16031	15890	13759	16488
2.7.8.24	0	12	0	0	8	11	0	7
2.7.8.26	63.37	58.7	46.67	55.23	17	11	2.6	2.6
2.7.8.33	6113	7820.67	7319.4	8707.67	8034	7956	6885.6	8255.6
2.7.8.35	6113	7820.67	7319.4	8707.67	8034	7956	6885.6	8255.6
2.7.8.41	68.37	80.7	55.67	55.23	35	22	9.6	18.6
2.7.8.43	3.17	6.5	3.67	4.83	0	0	0	0
2.7.8.44	101.8	144.8	138.4	149.6	155	140	103	136
2.7.8.5	6061.97	7803.47	7293.57	8670.35	8042	7956	6890	8260
2.7.8.7	6124	7837.17	7333.9	8715.92	8044	7956	6892.6	8264.6
2.7.8.8	68.37	100.7	71.67	55.23	69	22	23.6	18.6
2.7.9.1	163	197.67	181.4	200.67	172	151	105.6	138.6
2.7.9.2	8.17	38.5	20.67	4.83	35	11	14	16
2.7.9.3	5	10	9	0	10	0	7	9
2.8.1.1	86.37	107.7	88.07	64.23	64	22	33.2	32.2
2.8.1.10	170.17	225	202.07	204.83	199	151	119.6	147.6
2.8.1.12	133.54	127.7	103.74	112.06	44	22	12.2	14.2
2.8.1.13	6116.17	7849.17	7331.07	8712.5	8059	7967	6892.6	8262.6
2.8.1.2	86.37	107.7	88.07	64.23	64	22	33.2	32.2
2.8.1.4	6047.8	7758.47	7267.4	8657.27	8007	7945	6876	8244
2.8.1.6	73.34	97.5	68.74	61.66	52	22	16.6	18.6
2.8.1.7	13075.1	16741.3	15507.4	18498.5	16108	15945	13773.8	16518.8
2.8.1.8	70.17	99	73.07	56.83	59	22	23.6	18.6
2.8.2.22	5136	6579	6273	7447	7852	7792	6760	8108
2.8.3.10	5169	6613.67	6318	7496.67	7852	7805	6773	8108
2.8.3.16	5188	6656	6354	7496	7892	7805	6801	8144
2.8.3.18	63.37	63.7	54.67	55.23	41	11	2.6	2.6
2.8.3.19	5168	6613	6318	7496	7852	7805	6773	8108
2.8.3.5	29.02	67.5	48.02	28.98	37	0	21	18
2.8.3.6	12.68	30.5	14.68	19.32	0	0	0	0
2.8.3.8	2	1.34	0	1.34	0	0	0	0
2.8.3.9	2	1.34	0	1.34	0	0	0	0
2.8.4.3	70.17	92.5	65.07	56.83	52	22	16.6	18.6
2.8.4.4	8.17	38.5	20.67	4.83	35	11	14	16
2.8.4.5	63.8	55.8	45.8	53.6	17	11	2.6	2.6
2.9.1.1	247	335	232	294	0	0	0	0
3.1.1.1	105.4	170.4	149.2	152.8	180	151	110	143
3.1.1.102	0	1.5	0	0	0	0	0	0
3.1.1.15	0	10	8	0	17	0	7	0
3.1.1.17	60.2	52.2	43	50.4	17	11	2.6	2.6
3.1.1.22	0	10	8	0	17	0	7	0
3.1.1.24	13.14	24.8	17.74	11.26	10	0	7	9
3.1.1.29	6122.17	7855.67	7336.57	8720.75	8059	7967	6892.6	8262.6
3.1.1.3	6.34	11.5	7.34	9.66	0	0	0	0
3.1.1.31	6113	7838.5	7323.9	8715.25	8049	7967	6885.6	8253.6
3.1.1.32	3.17	16.5	11.67	4.83	17	0	7	0
3.1.1.4	3.17	16.5	11.67	4.83	17	0	7	0
3.1.1.41	77	98	103	120	0	0	0	0
3.1.1.45	70.2	83.7	69	50.4	54	11	23.6	20.6
3.1.1.5	462.97	595.3	498.07	603.43	27	0	14	9
3.1.1.53	453	567	476	597	0	0	0	0
3.1.1.61	60.34	73	53.34	52.66	44	0	14	0
3.1.1.75	5	20	17	0	27	0	14	9
3.1.1.83	3.17	8	3.67	4.83	0	0	0	0
3.1.1.85	63.37	80.7	54.67	55.23	42	22	9.6	9.6
3.1.11.1	0	10	8	0	17	0	7	0
3.1.11.2	6185.57	7938.07	7395.17	8769.55	8111	7989	6909.2	8281.2
3.1.11.5	6069.51	7821.67	7312.91	8687.41	8058	7945	6899.6	8246.6
3.1.11.6	12249.2	15718.5	14679.8	17439.2	16128	15934	13794.8	16536.8
3.1.12.1	101	143.67	137	148.67	155	140	103	136
3.1.13.1	5	15	17	0	17	0	14	9
3.1.13.3	6053.8	7764.97	7272.9	8665.52	8007	7945	6876	8244
3.1.13.5	123.57	120.9	97.67	105.63	51	22	12.2	5.2
3.1.2.1	60.2	52.2	43	50.4	34	11	2.6	2.6
3.1.2.12	69.57	75.9	59.67	62.63	34	22	12.2	5.2
3.1.2.20	3.17	6.5	3.67	4.83	0	0	0	0
3.1.2.21	6052	7763.17	7271.5	8663.92	8007	7945	6876	8244
3.1.2.23	3.17	6.5	3.67	4.83	0	0	0	0
3.1.2.6	853.14	1101.47	881.14	1074.93	52	22	16.6	18.6
3.1.21.1	0	12	0	0	8	11	0	7
3.1.21.2	101.8	144.8	138.4	149.6	155	140	103	136
3.1.21.3	17611.9	22506	21098.5	25136.1	23631	23437	20353.8	24344.8
3.1.21.4	0	0	0	0	0	11	7	0
3.1.21.5	1.8	11.8	9.4	1.6	17	0	0	0
3.1.22.4	68.37	90.7	63.67	55.23	52	22	16.6	18.6
3.1.26.11	12101.6	15524.9	14540.3	17322.8	16014	15890	13752	16488
3.1.26.12	122.37	135.7	101.67	98.23	69	33	16.6	18.6
3.1.26.3	6122.17	7855.67	7336.57	8720.75	8059	7967	6892.6	8262.6
3.1.26.4	12352.1	15862.6	14817	17599.3	16273	16074	13888.2	16661.2
3.1.26.5	6122.17	7855.67	7336.57	8720.75	8059	7967	6892.6	8262.6
3.1.26.8	6053.8	7764.97	7272.9	8665.52	8007	7945	6876	8244
3.1.27.1	63.37	70.7	46.67	55.23	8	22	2.6	9.6
3.1.27.6	60.2	52.2	43	50.4	0	11	2.6	2.6
3.1.3.1	630.08	796.9	686.88	812.12	172	140	110	145
3.1.3.10	453	567	476	597	0	0	0	0
3.1.3.100	6061.97	7803.47	7293.57	8670.35	8042	7956	6890	8260
3.1.3.102	16569	21250	20055.5	23845.8	23728	23555	20429	24460
3.1.3.104	17449.8	22396.1	21004.9	25007.7	23883	23695	20532	24596
3.1.3.105	8.17	26.5	20.67	4.83	27	0	14	9
3.1.3.11	771.17	983.17	773.07	948.5	44	11	16.6	11.6
3.1.3.12	60.2	58.7	43	50.4	27	11	2.6	2.6
3.1.3.15	946.37	1240.2	1016.17	1222.48	214	162	119.6	145.6
3.1.3.16	11367.6	14565.6	13752.8	16341.5	15911	15772	13665.6	16361.6
3.1.3.18	812.48	1065.47	930.48	1086.59	362	302	222.6	290.6
3.1.3.2	120.4	109.4	86	100.8	44	11	12.2	5.2
3.1.3.23	38	42	50.5	57.25	0	13	13	0
3.1.3.25	1074.57	1347.07	1104.57	1325.55	241	184	124.8	159.8
3.1.3.26	60.2	52.2	43	50.4	17	11	2.6	2.6
3.1.3.27	68.37	102.2	71.67	55.23	69	22	23.6	18.6
3.1.3.3	851.34	1077.67	871.74	1073.33	27	11	16.6	11.6
3.1.3.37	65.2	62.2	52	50.4	27	11	9.6	11.6
3.1.3.4	0	1.5	0	0	0	0	0	0
3.1.3.41	6053.8	7764.97	7272.9	8665.52	8007	7945	6876	8244
3.1.3.45	8.17	38.5	20.67	4.83	35	11	14	16
3.1.3.48	27210.9	34911.8	33204.6	39372.8	40055	39725	34387	41220
3.1.3.5	23101.3	29670.5	27852.4	33128.3	31790	31485	27307	32738
3.1.3.6	10766	13818.5	13121.5	15562.2	15876	15750	13656	16352
3.1.3.7	6117.17	7833.67	7327.57	8720.75	8041	7956	6885.6	8246.6
3.1.3.73	123.57	110.9	89.67	105.63	51	22	5.2	5.2
3.1.3.77	60.2	62.2	51	50.4	34	11	9.6	2.6
3.1.3.8	3.17	5	3.67	4.83	0	0	0	0
3.1.3.81	0	1.5	0	0	0	0	0	0
3.1.3.82	5	22	9	0	18	11	7	16
3.1.3.83	5	22	9	0	18	11	7	16
3.1.3.90	79.8	100.47	104.4	122.27	0	0	0	0
3.1.3.93	60.2	52.2	43	50.4	17	11	2.6	2.6
3.1.3.97	8.17	28.5	12.67	4.83	18	11	7	16
3.1.31.1	3.6	3.6	2.8	3.2	0	0	0	0
3.1.4.16	10766	13818.5	13121.5	15562.2	15876	15750	13656	16352
3.1.4.3	168.2	145.2	119	136.4	0	44	2.6	2.6
3.1.4.46	17178.9	22004.8	20769	24673.3	24071	23879	20637.6	24748.6
3.1.4.52	6.34	25	7.34	9.66	8	11	0	7
3.1.4.53	3.17	6.5	3.67	4.83	0	0	0	0
3.1.4.55	60.2	52.2	43	50.4	17	11	2.6	2.6
3.1.4.58	60.2	74.2	51	50.4	42	22	16.6	9.6
3.1.5.1	63.37	70.7	46.67	55.23	25	22	2.6	9.6
3.1.6.1	6.34	13	7.34	9.66	0	0	0	0
3.1.7.2	8.17	40	20.67	4.83	35	11	14	16
3.11.1.1	0	1.5	0	0	0	0	0	0
3.2.1.1	782.6	1014.94	821.8	1015.54	17	0	7	0
3.2.1.10	5533	7110.5	6703.5	7962.75	8007	7945	6876	8244
3.2.1.122	5168	6613	6318	7496	7852	7805	6773	8108
3.2.1.133	6568	8417	7734	9278	7852	7805	6773	8108
3.2.1.135	6568	8417	7734	9278	7852	7805	6773	8108
3.2.1.139	453	567	476	597	0	0	0	0
3.2.1.14	347	483	369	442	165	140	103	136
3.2.1.141	0	0	0	0	0	11	0	0
3.2.1.17	5820.37	7448.37	7053.67	8390.4	8007	7945	6878.6	8246.6
3.2.1.177	0	10	8	0	17	0	7	0
3.2.1.18	0	5	8	0	7	0	0	0
3.2.1.180	1	0.67	0	0.67	0	0	0	0
3.2.1.183	0	1.5	0	0	0	0	0	0
3.2.1.20	12482.8	15990.3	14907.9	17768.8	16048	15903	13772	16488
3.2.1.21	2618	3406.84	2731.5	3385.59	54	13	34	0
3.2.1.22	5451	7013.5	6708.5	7920.25	8179	8085	6986	8380
3.2.1.23	15795	20242.3	19342	22921.8	23876	23706	20546	24596
3.2.1.24	1	0.67	0	0.67	0	0	0	0
3.2.1.25	0	0	0	0	0	0	7	0
3.2.1.26	10745.8	13766	13080.9	15536.5	15704	15610	13546	16216
3.2.1.28	60.2	62.2	51	50.4	17	11	9.6	2.6
3.2.1.3	0	12	0	0	8	22	0	7
3.2.1.31	201	286.67	274	296.67	310	280	206	272
3.2.1.35	1	0.67	0	0.67	0	0	0	0
3.2.1.37	6	16.5	13.5	8.25	17	0	7	0
3.2.1.4	6	6.5	5.5	8.25	0	0	0	0
3.2.1.40	200	286	274	296	310	280	206	272
3.2.1.41	11193.8	14327.1	13551.4	16125.9	15704	15610	13546	16216
3.2.1.45	0	10	8	0	17	0	7	0
3.2.1.51	0	10	0	0	20	0	14	0
3.2.1.52	916.17	1209.67	1079.57	1247.75	397	326	249.6	297.6
3.2.1.54	6568	8417	7734	9278	7852	7805	6773	8108
3.2.1.55	106	149.5	142.5	156.25	155	140	103	136
3.2.1.65	12	13	11	16.5	0	11	0	0
3.2.1.68	0	0	0	0	0	11	7	0
3.2.1.70	810	1034.67	856	1060.67	0	13	13	0
3.2.1.80	6	6.5	5.5	8.25	0	11	0	0
3.2.1.82	6.2	7.2	5	7.4	0	11	2.6	2.6
3.2.1.85	78	98.67	103	120.67	0	0	0	0
3.2.1.86	31172	39918	37117	44384.5	39260	39038	33878	40540
3.2.1.93	5953.8	7621.97	7135.9	8517.52	7852	7805	6773	8108
3.2.1.96	12358.6	15851.3	14857.8	17689.4	16324	16170	13958	16760
3.2.2.1	10714	13736	13115	15512	16186	16041	13862	16624
3.2.2.10	185.34	265	224.74	226.16	224	162	126.6	154.6
3.2.2.20	6217.17	7988.67	7464.57	8868.75	8204	8107	6988.6	8389.6
3.2.2.21	10410.8	13385.3	12762.4	15092.6	15918	15748	13657	16368
3.2.2.23	6122.17	7855.67	7336.57	8720.75	8059	7967	6892.6	8262.6
3.2.2.27	11262.4	14395.9	13649.6	16164.1	16101	15945	13778.2	16525.2
3.2.2.28	0	10	8	0	17	0	7	0
3.2.2.4	0	10	8	0	17	11	7	0
3.2.2.9	6122.17	7835.17	7328.57	8720.75	8034	7956	6885.6	8255.6
3.3.1.1	68.37	102.7	63.67	55.23	60	33	16.6	25.6
3.3.2.1	0	1.5	0	0	0	0	0	0
3.3.2.12	0	1.5	0	0	0	0	0	0
3.4.11.1	128.57	164.9	114.67	105.63	94	44	26.2	28.2
3.4.11.10	0	12	0	0	8	11	0	7
3.4.11.14	133.8	188.8	191.4	198.6	172	153	123	136
3.4.11.18	6125.34	7862.17	7340.24	8725.58	8059	7967	6892.6	8262.6
3.4.11.19	100	143	137	148	155	140	103	136
3.4.11.2	5983.17	7708.67	7189.17	8548.75	8052	7967	6890	8260
3.4.11.4	11323.6	14522.8	13729.3	16311.1	16014	15890	13752	16488
3.4.11.5	10596.2	13596.2	12969	15338.4	16073	15923	13768.6	16497.6
3.4.11.7	785.8	1008.97	817.9	1021.52	0	0	0	0
3.4.11.9	6022.17	7724.17	7207.57	8572.75	7921	7838	6796.6	8126.6
3.4.13.19	60.2	63.7	51	50.4	34	11	9.6	2.6
3.4.13.21	12	13	11	16.5	0	0	0	0
3.4.13.22	100	165	145	148	180	162	103	143
3.4.13.9	18067.4	23173.4	21695.2	25856.8	23893	23706	20532	24596
3.4.14.11	6152	7906.17	7408.5	8811.92	8162	8085	6979	8380
3.4.14.13	100	143	137	148	155	140	103	136
3.4.15.5	54	60	54	43	24	11	7	0
3.4.15.6	0	0	0	0	0	0	7	0
3.4.16.4	18889.2	24316.2	22652.6	26853.4	24772	24387	21027	25238
3.4.17.11	0	12	0	0	8	11	0	7
3.4.17.13	89.8	138.3	126.9	129.85	35	11	14	16
3.4.17.14	787.6	1010.77	819.3	1023.12	0	0	0	0
3.4.17.19	66.2	58.7	48.5	58.65	17	11	2.6	2.6
3.4.17.21	0	5	8	0	7	0	7	0
3.4.19.13	190.6	205.1	155	151.2	106	66	35.8	32.8
3.4.19.3	5246.8	6717.8	6430.4	7617.6	7859	7805	6780	8108
3.4.19.5	0	10	8	0	17	0	7	0
3.4.21.101	0	10	8	0	17	0	14	0
3.4.21.102	133.54	161.2	119.74	112.06	86	33	26.2	21.2
3.4.21.105	6056.97	7771.47	7276.57	8670.35	8007	7945	6876	8244
3.4.21.107	6250.37	7978.37	7437.47	8831.4	8110	7989	6904.8	8267.8
3.4.21.110	3.8	3.14	1.4	2.94	0	0	0	0
3.4.21.26	54	65	54	43	34	11	7	0
3.4.21.53	128.57	142.9	106.67	105.63	69	33	19.2	21.2
3.4.21.72	453	567	476	597	0	0	0	0
3.4.21.88	5341	6836.5	6521.9	7704.25	8051	7967	6899.6	8255.6
3.4.21.89	12217	15723.6	14597.5	17377.3	16066	15912	13768.6	16506.6
3.4.21.92	6284.17	8052.67	7517.97	8920.75	8231	8118	6998.2	8401.2
3.4.21.96	20711.8	26530.1	25320.4	30036.9	31563	31334	27169	32568
3.4.22.40	21656	27745.2	26362.5	31299.9	31718	31500	27298	32704
3.4.22.70	7547.4	9684.24	8805.7	10587.9	8007	7945	6876	8244
3.4.23.36	6116.17	7849.17	7331.07	8712.5	8059	7967	6892.6	8262.6
3.4.23.43	6061.97	7803.47	7293.57	8670.35	8059	7956	6890	8260
3.4.24.15	3.17	6.5	3.67	4.83	0	0	0	0
3.4.24.25	0	22	8	0	25	11	7	7
3.4.24.26	0	29	8	0	23	22	7	14
3.4.24.28	1.8	1.8	1.4	1.6	0	0	0	0
3.4.24.29	1.8	1.8	1.4	1.6	0	0	0	0
3.4.24.70	8.17	38.5	20.67	4.83	35	11	14	16
3.4.24.75	5	10	9	0	10	0	7	9
3.4.24.84	5	10	9	0	10	0	14	9
3.4.25.2	5330	6832	6507.4	7696	8049	7967	6885.6	8253.6
3.5.1.1	5878.34	7527.17	7108.24	8431.58	8042	7956	6892.6	8262.6
3.5.1.10	68.37	68.7	55.67	55.23	27	11	9.6	11.6
3.5.1.104	1084	1377.17	1192	1462.67	155	140	103	136
3.5.1.105	0	1.5	0	0	0	0	0	0
3.5.1.108	68.37	90.7	63.67	55.23	52	22	16.6	18.6
3.5.1.11	59	66.5	55	43	27	11	14	9
3.5.1.110	3.17	5	3.67	4.83	0	0	0	0
3.5.1.124	5485.88	7006.7	6665.58	7893.97	8042	7978	6881.2	8256.2
3.5.1.16	459.2	596.2	489	604.4	42	11	9.6	9.6
3.5.1.18	6765.17	8677.34	8063.57	9602.92	8214	8107	6995.6	8398.6
3.5.1.19	63.37	80.7	54.67	55.23	42	22	9.6	9.6
3.5.1.2	0	13.5	0	0	8	11	7	7
3.5.1.24	5929.17	7637.5	7217.67	8541.83	8335	8236	7089	8532
3.5.1.25	6359.2	8160.37	7554.5	9008.32	8041	7956	6885.6	8246.6
3.5.1.26	0	10	8	0	17	0	7	0
3.5.1.28	7555.77	9796.94	8955.37	10621.6	8740	8527	7318.6	8815.6
3.5.1.3	107.8	161.3	151.9	157.85	172	140	110	136
3.5.1.38	8.17	16.5	12.67	4.83	10	0	7	9
3.5.1.4	982.17	1315.84	1096.67	1313.17	335	291	213	279
3.5.1.41	6.2	8.7	5	7.4	0	11	2.6	2.6
3.5.1.42	246.37	333.87	303.67	323.9	207	162	126.6	154.6
3.5.1.44	0	25	16	0	78	0	7	0
3.5.1.47	6052.8	7764.3	7272.9	8664.85	8007	7945	6876	8244
3.5.1.49	1.8	1.8	1.4	1.6	0	0	0	0
3.5.1.5	162	139.5	114	129	0	0	0	0
3.5.1.53	77	120	111	120	25	11	7	7
3.5.1.54	68.37	68.7	55.67	55.23	27	11	9.6	11.6
3.5.1.6	60.2	52.2	43	50.4	17	0	2.6	2.6
3.5.1.68	60.2	62.2	51	50.4	34	11	9.6	2.6
3.5.1.84	60.2	52.2	43	50.4	17	11	2.6	2.6
3.5.1.86	0	1.5	0	0	0	0	0	0
3.5.1.87	60.2	52.2	43	50.4	17	0	2.6	2.6
3.5.1.88	11433.3	14661.8	13813.6	16394.2	15961	15816	13668.2	16387.2
3.5.1.9	6	6.5	5.5	8.25	0	0	0	0
3.5.1.96	3.17	6.5	3.67	4.83	0	0	0	0
3.5.1.97	0	10	8	0	17	0	7	0
3.5.2.10	114.2	97.2	81	93.4	17	22	2.6	2.6
3.5.2.14	0	0	0	0	34	0	0	0
3.5.2.17	12.54	20.2	12.34	17.06	0	11	2.6	2.6
3.5.2.2	6.2	7.2	5	7.4	0	0	2.6	2.6
3.5.2.3	6432.54	8249.37	7615.24	9069.98	8076	7978	6895.2	8265.2
3.5.2.5	3.17	8	3.67	4.83	0	0	0	0
3.5.2.6	6050.97	7803.47	7287.07	8662.1	8059	7967	6897	8251
3.5.2.7	2.8	25.97	9.4	2.27	25	11	7	7
3.5.3.1	55.8	56.8	47.4	44.6	17	0	7	0
3.5.3.11	1.8	15.3	1.4	1.6	8	11	0	7
3.5.3.12	524	731	609	710	318	291	206	279
3.5.3.13	0	10	8	0	17	0	7	0
3.5.3.18	0	0	0	0	0	0	7	0
3.5.3.23	3.17	18.5	3.67	4.83	8	11	0	7
3.5.3.4	0	1.5	0	0	0	0	0	0
3.5.3.6	5799	7421.67	7034	8361.67	8007	7945	6876	8244
3.5.3.8	2.8	25.97	9.4	2.27	25	11	7	7
3.5.3.9	160.2	195.2	180	198.4	172	151	105.6	138.6
3.5.4.1	160.2	195.2	180	198.4	172	151	105.6	138.6
3.5.4.10	954.17	1242.67	1018.57	1224.75	207	162	119.6	154.6
3.5.4.12	5806.8	7429.97	7040.9	8371.52	8007	7945	6876	8244
3.5.4.13	68.37	90.7	63.67	55.23	52	22	16.6	18.6
3.5.4.16	1200.17	1596.17	1270.07	1510.5	258	162	133.6	163.6
3.5.4.19	934.57	1194.4	957.17	1152.88	241	173	122.2	157.2
3.5.4.2	5961.17	7633.17	7143.67	8529	7852	7816	6773	8108
3.5.4.22	0	0	0	0	0	11	0	0
3.5.4.25	5253.68	6730	6399.58	7575.57	7904	7827	6789.6	8126.6
3.5.4.26	5244.17	6712	6388.57	7561.08	7904	7827	6789.6	8126.6
3.5.4.28	6.2	17.2	13	7.4	17	0	9.6	2.6
3.5.4.3	223.57	253.9	226.67	253.63	172	162	108.2	141.2
3.5.4.31	6.2	17.2	13	7.4	17	0	9.6	2.6
3.5.4.33	6122.17	7845.67	7328.57	8720.75	8042	7967	6885.6	8262.6
3.5.4.4	6009.17	7697.17	7176.17	8563.75	7868	7860	6773	8122
3.5.4.5	841.6	1077.77	865.3	1066.12	25	22	7	7
3.5.4.9	6122.17	7855.67	7336.57	8720.75	8076	7967	6892.6	8262.6
3.5.5.1	8.17	16.5	12.67	4.83	10	0	7	9
3.5.5.7	60.2	52.2	43	50.4	17	11	2.6	2.6
3.5.99.10	792.14	1020.47	825.24	1031.18	0	0	0	0
3.5.99.2	659.77	923.6	791.97	902.28	620	560	412	544
3.5.99.5	0	10	8	0	17	0	7	0
3.5.99.6	5952	7620.17	7134.5	8515.92	7852	7805	6773	8108
3.5.99.7	3.17	18.5	3.67	4.83	8	11	0	7
3.6.1.1	7246.17	9343.67	8524.57	10173.8	8231	8107	7002.6	8398.6
3.6.1.11	10784.4	13807.2	13171.6	15568	16230	16052	13874.2	16638.2
3.6.1.13	11892.2	15274.3	14366.6	17047.4	16213	16041	13871.6	16635.6
3.6.1.17	77	98	103	120	0	0	0	0
3.6.1.22	6.34	21.5	15.34	9.66	17	0	7	0
3.6.1.23	6120.37	7853.87	7335.17	8719.15	8059	7967	6892.6	8262.6
3.6.1.25	6.34	11.5	7.34	9.66	0	0	0	0
3.6.1.27	7120.65	9201.64	8467.15	10057.6	8410	8247	7112.6	8534.6
3.6.1.3	0	5	8	0	7	0	0	0
3.6.1.31	1292.57	1688.9	1340.67	1603.13	389	313	232.2	302.2
3.6.1.40	10784.4	13807.2	13171.6	15568	16230	16052	13874.2	16638.2
3.6.1.41	8.17	38.5	20.67	4.83	35	11	14	16
3.6.1.45	5176.17	6629.5	6330.67	7500.83	7862	7805	6780	8117
3.6.1.54	8.17	38.5	20.67	4.83	35	11	14	16
3.6.1.55	7058.31	9073.48	8364.81	9976.77	8076	7967	6899.6	8262.6
3.6.1.61	5268	6756	6455	7644	8007	7945	6876	8244
3.6.1.66	12183.8	15628.9	14616.4	17396.1	16066	15912	13768.6	16506.6
3.6.1.67	561.17	730	633.67	749.83	172	140	110	145
3.6.1.7	6053.8	7786.97	7280.9	8665.52	8032	7956	6883	8251
3.6.1.9	63.37	68.7	54.67	55.23	34	11	9.6	2.6
3.6.3.12	14.91	39.9	15.21	19.29	30	0	21	0
3.6.3.14	12305.5	15786.2	14724.1	17492.6	16160	15945	13787.8	16534.8
3.6.3.15	1	0.67	0	0.67	0	0	0	0
3.6.3.17	6407.8	8189.64	7611.9	9115.19	7852	7805	6773	8108
3.6.3.2	11036	14138	13352	15883	15721	15610	13553	16216
3.6.3.20	101.8	156.8	138.4	149.6	163	151	103	143
3.6.3.21	29851.1	38281.1	35855.2	42691.7	40070	39734	34376.6	41238.6
3.6.3.25	66.54	70.2	50.34	60.06	27	11	9.6	2.6
3.6.3.27	12379.2	15902.8	14891.1	17680.7	16378	16181	13981.6	16780.6
3.6.3.28	5421	6954.5	6555.5	7798.25	7852	7805	6773	8108
3.6.3.29	68.37	68.7	55.67	55.23	27	0	16.6	11.6
3.6.3.3	11423.6	14677.8	13866.3	16459.1	16177	16041	13855	16631
3.6.3.30	6063.8	7786.47	7290.9	8665.52	8027	7945	6890	8262
3.6.3.31	6058.8	7786.97	7281.9	8665.52	8025	7956	6883	8260
3.6.3.32	807	1052.17	850.5	1047.92	155	140	103	136
3.6.3.34	1845	2320.34	1900.3	2326.59	209	162	115.2	150.2
3.6.3.35	332.8	441.97	341.9	424.52	0	0	0	0
3.6.3.36	0	1.5	0	0	0	0	0	0
3.6.3.4	5947	7674.5	7140.5	8494.25	8050	7954	6877	8267
3.6.3.40	883.4	1149.07	952.2	1164.47	155	140	103	136
3.6.3.41	125.4	136.4	103	100.8	69	22	19.2	21.2
3.6.3.44	5721	7323	6931	8241	8007	7945	6876	8244
3.6.3.5	11423.6	14677.8	13866.3	16459.1	16177	16041	13855	16631
3.6.3.54	11360.3	14591.2	13761.7	16312.3	16083	15899	13762.6	16515.6
3.6.3.55	10	20	18	0	20	0	14	18
3.6.3.7	0	10	8	0	17	0	7	0
3.6.3.8	17506	22439.2	21152.5	25162.4	24036	23846	20628	24739
3.6.4.12	60296.4	77360	72388.4	86023.2	80552	79659	68905	82601
3.6.4.13	12791.1	16350.1	15156.1	17980.1	16281	15989	13830.6	16544.6
3.6.5.4	6122.17	7855.67	7336.57	8720.75	8059	7967	6892.6	8262.6
3.7.1.12	120.4	104.4	86	100.8	34	22	5.2	5.2
3.7.1.2	3.17	28.5	11.67	4.83	25	11	7	7
3.7.1.20	5	20	17	0	27	0	14	9
3.7.1.3	0	11.5	8	0	17	0	7	0
3.7.1.5	100	143	137	148	155	140	103	136
3.8.1.2	11220.8	14391.5	13602.4	16153.3	15886	15750	13663	16361
3.8.1.3	11.2	17.2	14	7.4	10	0	9.6	11.6
3.8.1.5	5	10	9	0	10	0	7	9
3.9.1.2	1.8	1.8	1.4	1.6	0	0	0	0
4.1.1.1	60.2	53.7	43	50.4	17	11	2.6	2.6
4.1.1.101	559	716.5	618.5	753.25	155	140	103	136
4.1.1.11	9.97	40.3	22.07	6.43	35	11	14	16
4.1.1.12	66.4	59.4	48	57.8	17	11	5.2	5.2
4.1.1.15	247	335	232	294	0	0	0	0
4.1.1.17	5308.8	6766.8	6466.8	7669.6	7869	7816	6775.6	8110.6
4.1.1.18	5246.8	6712.8	6422.4	7617.6	7852	7805	6773	8108
4.1.1.19	5251.8	6744.8	6439.4	7617.6	7904	7816	6787	8124
4.1.1.20	6121.17	7865	7344.57	8720.08	8076	7967	6892.6	8262.6
4.1.1.23	6122.17	7855.67	7336.57	8720.75	8059	7967	6892.6	8262.6
4.1.1.3	2	1.34	0	1.34	0	0	0	0
4.1.1.31	5415.37	6929.87	6618.17	7828.15	8041	7956	6885.6	8246.6
4.1.1.32	8.17	26.5	20.67	4.83	27	0	14	9
4.1.1.33	5805	7440.17	7039.5	8369.92	8015	7956	6876	8251
4.1.1.35	0	5	8	0	7	0	0	0
4.1.1.36	6122.17	7855.67	7336.57	8720.75	8059	7967	6892.6	8262.6
4.1.1.37	429.17	583.5	445.07	515.33	207	162	119.6	154.6
4.1.1.4	0	12	0	0	8	11	0	7
4.1.1.44	5732.34	7351	6947.34	8250.66	8027	7945	6890	8253
4.1.1.45	0	10	8	0	17	0	7	0
4.1.1.48	874.37	1142.2	914.17	1102.48	207	162	119.6	154.6
4.1.1.49	5470.8	6994.8	6589.4	7834.6	7852	7805	6773	8108
4.1.1.5	1504	1920	1616.4	1972.5	310	291	208.6	274.6
4.1.1.50	62	64	52.4	52	34	11	9.6	2.6
4.1.1.65	5236.37	6708.7	6389.67	7551.23	7911	7827	6789.6	8126.6
4.1.1.68	100	143	137	148	155	140	110	136
4.1.1.7	6.2	7.2	5	7.4	0	11	2.6	2.6
4.1.1.74	60.2	53.7	43	50.4	17	11	2.6	2.6
4.1.1.8	5273	6766	6464	7644	8017	7945	6883	8253
4.1.1.85	84	105.17	108.5	128.92	0	0	0	0
4.1.1.86	3.17	6.5	3.67	4.83	0	0	0	0
4.1.1.87	6.34	13	7.34	9.66	0	0	0	0
4.1.1.9	5	10	9	0	10	0	7	9
4.1.1.96	77	98	103	120	0	0	0	0
4.1.1.97	60.2	53.7	43	50.4	0	22	2.6	2.6
4.1.1.98	0	12	0	0	8	11	0	7
4.1.2.13	6263.17	8046.17	7426.07	8858.5	7914	7827	6796.6	8126.6
4.1.2.14	1048	1404.17	1085	1333.67	180	151	110	143
4.1.2.17	0	1.5	0	0	0	0	0	0
4.1.2.21	0	10	8	0	17	0	7	0
4.1.2.22	5833	7489	7087	8405.5	8179	8096	6986	8380
4.1.2.25	1195.17	1571.17	1245.07	1510.5	207	162	119.6	154.6
4.1.2.27	247	335	232	294	0	0	0	0
4.1.2.29	5946	7613.67	7129	8507.67	7852	7805	6773	8108
4.1.2.4	6047.8	7770.47	7267.4	8657.27	8015	7956	6876	8251
4.1.2.40	257	341.01	343	390.01	155	140	103	136
4.1.2.41	0	1.5	0	0	0	0	0	0
4.1.2.43	185.8	249.97	246.9	278.52	155	140	103	136
4.1.2.48	191.2	205.2	192	213.4	17	22	9.6	2.6
4.1.2.50	76.17	99	70.57	65.08	52	22	16.6	18.6
4.1.2.52	0	1.5	0	0	0	22	0	0
4.1.2.9	5833	7489	7087	8405.5	8179	8096	6986	8380
4.1.3.1	8.17	26.5	20.67	4.83	27	0	14	9
4.1.3.24	5	10	9	0	10	0	7	9
4.1.3.25	5	10	9	0	10	0	7	9
4.1.3.27	2617.74	3400.57	2731.24	3304.88	603	475	351.8	447.8
4.1.3.3	78	98.67	103	120.67	0	0	0	0
4.1.3.30	63.37	80.7	54.67	55.23	42	11	9.6	9.6
4.1.3.34	5174	6623.67	6327	7496.67	7862	7805	6780	8117
4.1.3.36	560.8	718.3	619.9	754.85	155	140	103	136
4.1.3.38	324.17	434.67	302.57	359.75	52	22	16.6	18.6
4.1.3.39	3.17	17	3.67	4.83	8	11	0	7
4.1.3.4	3.17	28.5	11.67	4.83	25	11	7	7
4.1.3.40	8.17	38.5	20.67	4.83	35	11	14	16
4.1.3.42	801	1069.17	853	1039.67	180	151	110	143
4.1.3.45	0	10	8	0	17	0	7	0
4.1.99.12	5247.34	6718.5	6392.24	7565.91	7904	7827	6789.6	8126.6
4.1.99.17	70.17	80.5	65.07	56.83	44	11	16.6	11.6
4.1.99.22	73.34	80.5	60.74	61.66	37	11	16.6	11.6
4.1.99.3	79.37	107.2	78.17	63.48	62	22	23.6	27.6
4.2.1.1	509.34	716.17	555.24	632.58	233	184	126.6	177.6
4.2.1.10	1034.34	1347.17	1125.24	1349.58	207	162	119.6	154.6
4.2.1.101	0	1.5	0	0	0	0	0	0
4.2.1.109	60.2	62.2	51	50.4	34	11	9.6	2.6
4.2.1.11	6122.17	7855.67	7336.57	8720.75	8059	7967	6892.6	8262.6
4.2.1.113	460.8	575.3	482.9	606.85	0	0	0	0
4.2.1.117	3.17	8	3.67	4.83	0	0	0	0
4.2.1.118	3.17	6.5	3.67	4.83	0	0	0	0
4.2.1.12	0	23.5	8	0	25	11	7	7
4.2.1.126	6175.2	7902.2	7301	8731.4	7869	7816	6775.6	8110.6
4.2.1.129	66.4	59.4	48	57.8	17	22	5.2	5.2
4.2.1.130	9.37	13.7	8.67	12.23	0	0	2.6	2.6
4.2.1.136	5984.97	7705.47	7190.57	8550.35	8042	7956	6890	8260
4.2.1.141	0	1.5	0	0	0	0	0	0
4.2.1.149	3.17	6.5	3.67	4.83	0	0	0	0
4.2.1.153	5	10	9	0	10	0	7	9
4.2.1.17	79.71	137.2	88.01	64.89	87	33	30.6	34.6
4.2.1.18	3.17	30	11.67	4.83	25	11	7	7
4.2.1.19	874.37	1142.2	914.17	1102.48	207	162	119.6	154.6
4.2.1.2	5416.54	6947.2	6601.74	7756.06	8123	7978	6923.2	8292.2
4.2.1.20	1835.25	2398.9	1942.35	2339.45	414	324	239.2	309.2
4.2.1.22	0	22	8	0	25	11	7	7
4.2.1.24	70.17	92.5	65.07	56.83	52	22	16.6	18.6
4.2.1.3	907.51	1150.5	921.41	1120.49	52	22	16.6	18.6
4.2.1.32	10	20	18	0	20	0	14	18
4.2.1.33	1702.74	2170.4	1760.34	2148.96	88	22	33.2	23.2
4.2.1.35	1702.74	2170.4	1760.34	2148.96	88	22	33.2	23.2
4.2.1.40	0	1.5	0	0	0	0	0	0
4.2.1.41	0	1.5	0	0	0	0	0	0
4.2.1.42	0	1.5	0	0	0	0	0	0
4.2.1.45	5	10	9	0	10	0	7	9
4.2.1.46	952.37	1239.37	1017.17	1223.15	207	162	119.6	154.6
4.2.1.47	10	30	26	0	37	0	21	18
4.2.1.49	2.8	25.97	9.4	2.27	25	11	7	7
4.2.1.51	945.37	1221.7	1011.67	1214.23	199	151	119.6	147.6
4.2.1.53	10907.2	13957.2	13264.6	15759.8	15859	15750	13651.6	16354.6
4.2.1.56	5	10	9	0	10	0	7	9
4.2.1.57	0	3	0	0	0	0	0	0
4.2.1.59	1513.17	1964.17	1645.07	1978	369	302	229.6	290.6
4.2.1.6	0	10	8	0	17	0	7	0
4.2.1.68	0	0	0	0	0	0	7	0
4.2.1.7	5	10	9	0	10	0	7	9
4.2.1.70	0	12	0	0	8	11	0	7
4.2.1.75	70.17	92.5	65.07	56.83	52	22	16.6	18.6
4.2.1.76	60.2	52.2	43	50.4	17	11	2.6	2.6
4.2.1.79	60.2	74.2	51	50.4	42	22	9.6	9.6
4.2.1.8	654	853.67	750	893.67	310	280	206	272
4.2.1.82	0	1.5	0	0	0	11	0	0
4.2.1.9	867.54	1110.7	899.24	1088.31	54	22	26.2	23.2
4.2.1.91	5	10	9	0	10	0	7	9
4.2.1.96	5	32	17	0	35	11	14	16
4.2.1.99	62.17	61.5	50.67	47.83	10	0	7	9
4.2.2.1	1	0.67	0	0.67	0	0	0	0
4.2.3.1	6122.17	7843.67	7336.57	8720.75	8051	7956	6892.6	8255.6
4.2.3.12	76.17	99	70.57	65.08	52	22	16.6	18.6
4.2.3.152	0	5	8	0	7	0	0	0
4.2.3.156	60.2	52.2	43	50.4	17	11	2.6	2.6
4.2.3.4	954.17	1242.67	1018.57	1224.75	207	162	119.6	154.6
4.2.3.5	954.17	1242.67	1018.57	1224.75	207	162	119.6	154.6
4.2.99.18	12138.3	15561.8	14530.6	17285.2	15963	15794	13682.2	16389.2
4.2.99.20	460.8	575.3	482.9	606.85	0	0	0	0
4.3.1.1	109.17	156	146.17	161.08	155	151	103	136
4.3.1.12	60.2	67.2	43	50.4	8	22	2.6	9.6
4.3.1.17	11895.6	15254.4	14268.8	17018.5	15729	15632	13553	16223
4.3.1.18	100	144.5	137	148	155	140	110	136
4.3.1.19	907.17	1145	927.57	1119.08	61	22	23.6	11.6
4.3.1.3	5.97	32.47	13.07	7.1	25	11	7	7
4.3.1.4	1	0.67	0	0.67	0	0	0	0
4.3.1.7	126.74	117.4	93.34	110.46	34	22	5.2	5.2
4.3.2.1	953.17	1242	1018.57	1224.08	207	162	119.6	154.6
4.3.2.2	6122.17	7855.67	7336.57	8720.75	8059	7967	6892.6	8262.6
4.3.2.3	0	1.5	0	0	0	0	0	0
4.3.3.6	3.6	3.6	2.8	3.2	0	0	0	0
4.3.3.7	6180.17	7913	7383.57	8763.08	8069	7967	6899.6	8271.6
4.3.99.3	70.17	92.5	65.07	56.83	52	22	16.6	18.6
4.3.99.4	0	1.5	0	0	0	0	0	0
4.4.1.1	560.8	740.3	627.9	754.85	180	151	110	143
4.4.1.15	3.17	18.5	3.67	4.83	8	11	0	7
4.4.1.16	846	1084.67	868.9	1071.92	42	22	9.6	9.6
4.4.1.2	560.8	718.3	619.9	754.85	155	140	103	136
4.4.1.21	6053.8	7769.97	7280.9	8665.52	8014	7945	6876	8244
4.4.1.24	15	30	27	0	30	0	21	27
4.4.1.5	6291.77	8020.94	7488.17	8891.62	8095	7965	6891.8	8269.8
4.4.1.8	17228	22080.3	20762.5	24711.9	23891	23704	20514.6	24605.6
4.6.1.1	63.37	92.7	54.67	55.23	50	33	9.6	16.6
4.6.1.12	382.37	477.7	349.07	401.23	71	22	26.2	23.2
4.6.1.15	2.8	2.47	1.4	2.27	0	11	0	0
4.6.1.17	70.17	75.5	57.07	56.83	37	11	16.6	11.6
4.99.1.1	629.17	809	683.57	810.08	207	162	119.6	154.6
4.99.1.3	5	10	9	0	10	0	7	9
4.99.1.4	65.17	70.5	56.07	56.83	34	11	9.6	2.6
4.99.1.9	629.17	809	683.57	810.08	207	162	119.6	154.6
5.1.1.1	6142.31	7881.97	7356.31	8748.51	8059	7978	6892.6	8262.6
5.1.1.13	5724.17	7336	6942.67	8245.83	8014	7945	6876	8244
5.1.1.20	101.8	154.8	146.4	149.6	172	140	103	136
5.1.1.21	106	149.5	142.5	156.25	155	140	103	136
5.1.1.3	6122.17	7847.17	7328.57	8720.75	8042	7967	6885.6	8262.6
5.1.1.5	5953.8	7621.97	7135.9	8517.52	7852	7805	6773	8108
5.1.1.7	5336.37	6846.7	6518.67	7699.23	8059	7967	6892.6	8262.6
5.1.1.8	0	0	0	0	0	11	0	0
5.1.2.3	11.34	45	24.34	9.66	35	11	14	16
5.1.3.1	6122.17	7855.67	7336.57	8720.75	8059	7967	6892.6	8262.6
5.1.3.13	1099.37	1419.37	1112.17	1369.15	44	11	16.6	11.6
5.1.3.14	5722.8	7343.3	6940.4	8242.6	8022	7956	6883	8251
5.1.3.15	3.17	6.5	3.67	4.83	0	0	0	0
5.1.3.2	6830.34	8787.67	8057.24	9616.58	8077	7978	6899.6	8278.6
5.1.3.20	65.2	62.2	52	50.4	27	11	9.6	11.6
5.1.3.22	84	105.17	108.5	128.92	0	0	0	0
5.1.3.23	0	0	0	0	0	0	7	0
5.1.3.25	4.97	6.8	5.07	6.43	0	0	0	0
5.1.3.3	12079	15493.5	14494	17249.5	16048	15901	13759	16488
5.1.3.32	0	0	0	0	0	0	7	0
5.1.3.33	0	5	8	0	7	0	7	0
5.1.3.4	190	254.67	251	285.17	155	140	103	136
5.1.3.6	63.37	72.2	62.67	55.23	41	11	16.6	2.6
5.1.3.7	3.17	5	3.67	4.83	0	0	0	0
5.1.3.9	78	98.67	103	120.67	0	0	0	0
5.1.99.6	6085.97	7844.97	7324.07	8706.6	8187	8096	6986	8387
5.1.99.8	1195.17	1571.17	1245.07	1510.5	207	162	119.6	154.6
5.2.1.2	8.17	38.5	20.67	4.83	35	11	14	16
5.2.1.4	8.17	16.5	12.67	4.83	10	0	7	9
5.2.1.8	13909.1	17945.9	16440	19491.9	16364	15978	13895.4	16607.4
5.3.1.1	6122.17	7855.67	7336.57	8720.75	8059	7967	6892.6	8262.6
5.3.1.12	654	853.67	750	893.67	310	280	206	272
5.3.1.13	74.37	97.2	69.17	63.48	52	22	16.6	18.6
5.3.1.16	481.57	627.4	481.17	555.88	241	173	129.2	157.2
5.3.1.22	8.17	16.5	12.67	4.83	10	0	7	9
5.3.1.23	60.2	62.2	51	50.4	34	11	9.6	2.6
5.3.1.24	1789.54	2361.7	1910.84	2310.81	525	453	325.6	433.6
5.3.1.26	612	766.35	682	840.35	0	0	0	0
5.3.1.27	101.8	144.8	138.4	149.6	155	140	103	136
5.3.1.28	5	22	9	0	18	11	7	16
5.3.1.33	3.17	6.5	3.67	4.83	0	0	0	0
5.3.1.4	106	149.5	142.5	156.25	155	140	103	136
5.3.1.5	459	573.5	481.5	605.25	0	0	0	0
5.3.1.6	11603.2	14861.7	13935.6	16570.2	15911	15772	13665.6	16370.6
5.3.1.8	6019	7706.17	7195.9	8567.92	7904	7827	6789.6	8126.6
5.3.1.9	6122.17	7855.67	7336.57	8720.75	8059	7967	6892.6	8262.6
5.3.2.6	6061.97	7781.47	7285.57	8670.35	8017	7945	6890	8253
5.3.3.10	3.17	6.5	3.67	4.83	0	0	0	0
5.3.3.14	78	103.67	111	120.67	7	0	7	0
5.3.3.18	81.17	108.17	106.67	125.5	0	0	0	0
5.3.3.2	5805	7440.17	7039.5	8369.92	8015	7956	6876	8251
5.3.3.4	3.17	6.5	3.67	4.83	0	0	0	0
5.3.3.7	0	1.5	0	0	0	0	0	0
5.3.3.8	3.17	6.5	3.67	4.83	0	0	0	0
5.3.4.1	5147.34	6613.5	6297.34	7456.66	7879	7792	6774	8117
5.3.99.10	1.8	1.8	1.4	1.6	0	0	0	0
5.4.2.10	6122.17	7855.67	7336.57	8720.75	8059	7967	6892.6	8262.6
5.4.2.11	11796.2	15126.4	14235.5	16928.8	16041	15890	13782.6	16499.6
5.4.2.12	127.34	134	98.74	104.66	52	33	9.6	18.6
5.4.2.2	5996.34	7738.17	7207.24	8542.58	8076	7967	6899.6	8262.6
5.4.2.6	6074	7829.5	7313.5	8691.25	8187	8096	6986	8387
5.4.2.7	979.8	1300.47	1086.4	1309.27	318	291	206	279
5.4.2.8	395.54	530.2	402.34	474.06	52	22	16.6	18.6
5.4.3.2	63.37	58.7	46.67	55.23	17	11	2.6	2.6
5.4.3.8	11.77	42.1	23.47	8.03	35	11	14	16
5.4.4.2	460.8	576.8	482.9	606.85	0	0	0	0
5.4.4.3	5	10	9	0	10	0	7	9
5.4.99.12	6122.17	7855.67	7336.57	8720.75	8059	7967	6892.6	8262.6
5.4.99.13	0	10	8	0	17	0	7	0
5.4.99.15	60.2	52.2	43	50.4	0	11	2.6	2.6
5.4.99.17	66.4	59.4	48	57.8	17	22	5.2	5.2
5.4.99.18	954.17	1242.67	1018.57	1224.75	207	162	119.6	154.6
5.4.99.19	6033.97	7740.64	7254.07	8634.77	7879	7805	6787	8117
5.4.99.2	5	10	9	0	10	0	7	9
5.4.99.20	462.17	602	493.17	610.08	25	11	7	7
5.4.99.21	6.8	31.8	26.4	1.6	44	0	21	9
5.4.99.22	6322.17	8151.67	7618.57	9016.75	8386	8247	7105.6	8534.6
5.4.99.23	18329.8	23528.6	22019.4	26199.8	24228	23997	20747.6	24886.6
5.4.99.24	68.37	90.7	63.67	55.23	52	22	16.6	18.6
5.4.99.25	6122.17	7855.67	7336.57	8720.75	8059	7967	6892.6	8262.6
5.4.99.26	0	10	8	0	17	0	7	0
5.4.99.27	0	22	8	0	25	11	7	7
5.4.99.28	6905.51	8856.67	8154.91	9741.41	8051	7956	6892.6	8255.6
5.4.99.29	6905.51	8856.67	8154.91	9741.41	8051	7956	6892.6	8255.6
5.4.99.5	1050.97	1371.14	1151.47	1366.77	354	291	222.6	283.6
5.4.99.60	60.2	52.2	43	50.4	17	11	2.6	2.6
5.4.99.61	60.2	52.2	43	50.4	17	11	2.6	2.6
5.4.99.62	455.8	569.47	477.4	599.27	0	0	0	0
5.4.99.9	789.2	1013.7	821.5	1026.65	17	11	2.6	2.6
5.5.1.1	3.17	6.5	3.67	4.83	0	0	0	0
5.5.1.2	3.17	6.5	3.67	4.83	0	0	0	0
5.99.1.2	6231.77	8008.77	7481.87	8880.2	8214	8107	6995.6	8398.6
5.99.1.3	12244.3	15711.3	14673.1	17441.5	16118	15934	13785.2	16525.2
5.99.1.4	3.17	5	3.67	4.83	0	0	0	0
6.1.1.1	6122.17	7855.67	7336.57	8720.75	8059	7967	6892.6	8262.6
6.1.1.10	6122.17	7855.67	7336.57	8720.75	8059	7967	6892.6	8262.6
6.1.1.11	6122.17	7855.67	7336.57	8720.75	8059	7967	6892.6	8262.6
6.1.1.12	6429.37	8242.87	7611.57	9065.15	8076	7978	6895.2	8265.2
6.1.1.13	11953.6	15333.9	14339.8	17091	16014	15890	13752	16488
6.1.1.14	12242.5	15709.5	14671.7	17439.9	16118	15934	13785.2	16525.2
6.1.1.15	6122.17	7855.67	7336.57	8720.75	8059	7967	6892.6	8262.6
6.1.1.16	6122.17	7855.67	7336.57	8720.75	8059	7967	6892.6	8262.6
6.1.1.17	128.57	142.9	106.67	105.63	69	33	19.2	21.2
6.1.1.18	8.17	38.5	20.67	4.83	35	11	14	16
6.1.1.19	6122.17	7855.67	7336.57	8720.75	8059	7967	6892.6	8262.6
6.1.1.2	6122.17	7855.67	7336.57	8720.75	8059	7967	6892.6	8262.6
6.1.1.20	12244.3	15711.3	14673.1	17441.5	16118	15934	13785.2	16525.2
6.1.1.21	6122.17	7855.67	7336.57	8720.75	8059	7967	6892.6	8262.6
6.1.1.22	6053.8	7786.97	7280.9	8665.52	8032	7956	6883	8251
6.1.1.24	6053.8	7764.97	7272.9	8665.52	8007	7945	6876	8244
6.1.1.3	6122.17	7855.67	7336.57	8720.75	8076	7967	6892.6	8262.6
6.1.1.4	6122.17	7855.67	7336.57	8720.75	8059	7967	6892.6	8262.6
6.1.1.5	6122.17	7855.67	7336.57	8720.75	8059	7967	6892.6	8262.6
6.1.1.6	6122.17	7855.67	7336.57	8720.75	8059	7967	6892.6	8262.6
6.1.1.7	6122.17	7855.67	7336.57	8720.75	8059	7967	6892.6	8262.6
6.1.1.9	6122.17	7855.67	7336.57	8720.75	8059	7967	6892.6	8262.6
6.2.1.1	136.71	156.2	115.41	116.89	69	22	19.2	21.2
6.2.1.16	0	12	0	0	8	11	0	7
6.2.1.17	65.2	72.2	60	50.4	44	11	16.6	11.6
6.2.1.20	3.17	18.5	3.67	4.83	8	11	0	7
6.2.1.22	5169	6613.67	6318	7496.67	7852	7805	6773	8108
6.2.1.26	560.8	718.3	619.9	754.85	155	140	103	136
6.2.1.3	9.17	39.17	20.67	5.5	35	11	14	16
6.2.1.30	0	1.5	0	0	0	0	0	0
6.2.1.34	0	1.5	0	0	0	0	0	0
6.2.1.44	6.34	10	7.34	9.66	0	0	0	0
6.2.1.48	9.17	13	9.17	13.08	0	0	0	0
6.2.1.5	19.94	80.6	44.14	12.86	70	22	28	32
6.2.1.9	3.17	6.5	3.67	4.83	0	0	0	0
6.3.1.1	5246	6711.67	6421	7616.67	7852	7805	6773	8108
6.3.1.10	65.2	62.2	52	50.4	27	11	9.6	11.6
6.3.1.11	3.17	6.5	3.67	4.83	0	0	0	0
6.3.1.12	5721	7323	6931	8241	8007	7945	6876	8244
6.3.1.2	6372.34	8197.17	7572.24	9019.58	8059	7967	6892.6	8262.6
6.3.1.20	1388.6	1879.44	1649.3	1911.79	947	840	625	816
6.3.1.5	6122.17	7843.67	7336.57	8720.75	8051	7956	6892.6	8255.6
6.3.2.1	70.17	92.5	65.07	56.83	52	22	16.6	18.6
6.3.2.10	6122.17	7857.17	7336.57	8720.75	8059	7967	6892.6	8262.6
6.3.2.12	6306.17	8103.84	7582.07	8997.67	8214	8107	6995.6	8398.6
6.3.2.13	12179.2	15628.8	14617.1	17384.7	16076	15912	13775.6	16515.6
6.3.2.14	54	49.5	38	43	0	0	0	0
6.3.2.17	6306.17	8103.84	7582.07	8997.67	8214	8107	6995.6	8398.6
6.3.2.2	798.37	1102.2	952.17	1069.48	672	582	428.6	562.6
6.3.2.29	10	20	18	0	20	0	21	18
6.3.2.3	68.37	90.7	63.67	55.23	52	22	16.6	18.6
6.3.2.30	10	20	18	0	20	0	21	18
6.3.2.38	3.17	5	3.67	4.83	0	0	0	0
6.3.2.39	3.17	5	3.67	4.83	0	0	0	0
6.3.2.4	6122.17	7855.67	7336.57	8720.75	8059	7967	6892.6	8262.6
6.3.2.45	8.17	38.5	20.67	4.83	35	11	14	16
6.3.2.47	0	1.5	0	0	0	0	0	0
6.3.2.5	6900.17	8856.34	8147.57	9732.42	8059	7967	6892.6	8262.6
6.3.2.6	957.34	1249.17	1022.24	1229.58	207	173	119.6	154.6
6.3.2.7	6053.8	7764.97	7272.9	8665.52	8007	7945	6876	8244
6.3.2.8	6122.17	7855.67	7336.57	8720.75	8059	7967	6892.6	8262.6
6.3.2.9	6122.17	7855.67	7336.57	8720.75	8059	7967	6892.6	8262.6
6.3.3.1	954.17	1242.67	1018.57	1224.75	207	162	119.6	154.6
6.3.3.2	6128.17	7862.17	7342.07	8729	8059	7967	6892.6	8262.6
6.3.3.3	74.37	97.2	69.17	63.48	52	22	16.6	18.6
6.3.4.12	0	0	0	0	17	0	0	0
6.3.4.13	6122.17	7855.67	7336.57	8720.75	8059	7967	6892.6	8262.6
6.3.4.14	971.34	1276.67	1034.14	1246.83	215	184	122.2	164.2
6.3.4.15	1212.17	1594.17	1265.07	1527	217	162	126.6	163.6
6.3.4.18	1054.17	1373.67	1155.57	1372.75	354	291	222.6	283.6
6.3.4.19	6654.97	8523.14	7916.97	9440.02	8059	7967	6892.6	8262.6
6.3.4.2	6122.17	7855.67	7336.57	8720.75	8059	7967	6899.6	8262.6
6.3.4.20	70.17	92.5	65.07	56.83	52	22	16.6	18.6
6.3.4.21	6249.17	8022.67	7509.57	8917.75	8204	8120	7001.6	8389.6
6.3.4.3	6054.8	7765.64	7272.9	8666.19	8007	7945	6876	8244
6.3.4.4	6122.17	7855.67	7336.57	8720.75	8059	7967	6892.6	8262.6
6.3.4.5	953.17	1242	1018.57	1224.08	207	162	119.6	154.6
6.3.4.6	6.34	11.5	7.34	9.66	0	0	0	0
6.3.5.1	68.37	90.7	63.67	55.23	52	22	16.6	18.6
6.3.5.10	60.2	52.2	43	50.4	17	11	2.6	2.6
6.3.5.11	60.2	52.2	43	50.4	17	11	2.6	2.6
6.3.5.2	6125.34	7875.17	7348.24	8725.58	8093	7967	6899.6	8262.6
6.3.5.3	2194.37	2793.87	2342.97	2833.65	559	475	330.8	438.8
6.3.5.4	6234.2	7989.2	7482	8888.4	8090	7967	6892.6	8253.6
6.3.5.5	22792.3	29236.3	27594.1	32746	32132	31824	27537.2	33013.2
6.3.5.6	18490.1	23656.4	22083.4	26267.9	24177	23923	20669	24793
6.3.5.7	18490.1	23656.4	22083.4	26267.9	24177	23923	20669	24793
6.3.5.9	60.2	52.2	43	50.4	17	11	2.6	2.6
6.4.1.1	701.8	927.8	709.4	892.6	16	22	0	14
6.4.1.2	2879.68	3762.01	3071.28	3696.33	629	508	361.4	473.4
6.4.1.3	13.17	26.5	21.67	4.83	20	0	14	18
6.4.1.4	6.34	58.5	23.34	9.66	50	22	14	14
6.4.1.5	0	3	0	0	0	0	0	0
6.5.1.1	0	34	8	0	33	22	0	14
6.5.1.2	6575.17	8432.67	7820.57	9317.75	8076	7967	6899.6	8262.6
6.5.1.3	0	15	0	0	8	11	0	7
6.5.1.4	0	1.5	0	0	0	0	0	0
6.6.1.2	180.6	156.6	129	151.2	51	33	7.8	7.8

## Sheet: Table_8
pathway	16S.HA1_1.repl1	16S.HA1_1.repl2	16S.HA1_2.repl1	16S.HA1_2.repl2	16S.HU2_1.repl1	16S.HU2_1.repl2	16S.HU2_2.repl1	16S.HU2_2.repl2
1CMET2-PWY	993.293	1326.5	997.021	1128.57	239.384	42.3127	107.46	76.5787
AEROBACTINSYN-PWY	3.17	5	3.67	4.83	0	0	0	0
ALLANTOINDEG-PWY	0	2.58851	0	0	0	0	0	0
HAEROFRUCAT-PWY	47.2581	198.665	111.163	28.2667	155.143	56.31	42.7199	58.9913
HAGLYCOLYSIS-PWY	992.434	1070.18	807.644	864.68	446.329	288.027	85.5049	164.614
ARG+POLYAMINE-SYN	222.653	241.951	203.9	202.611	84.9536	30.9072	31.0971	13.3449
ARGININE-SYN4-PWY	16.142	32.1773	17.3311	22.3146	0	0	0	0
ARGSYN-PWY	1041.37	1374.99	1111.4	1320.44	296.176	230.851	173.147	221.755
ARGSYNBSUB-PWY	979.099	1305.23	1057.24	1229.75	333.872	261.557	197.24	252.785
ARO-PWY	1032.74	1345.61	1105.49	1328.34	210.671	162	120.552	155.825
ASPASN-PWY	205.22	291.107	270.63	300.229	225.944	212.676	142.582	186.389
AST-PWY	3.17	13.5636	3.67	4.83	0	0	0	0
BRAHUED-CHAIN-AA-SYN-PWY	1305.4	1669.92	1365.17	1665.65	0	0	0	0
CALVIN-PWY	2258.65	2898.86	2350.03	2865.02	164.909	49.2949	60.6114	44.822
CATECHOL-ORTHO-CLEAVAGE-PWY	4.62563	9.19601	5.42322	6.59622	0	0	0	0
CITRULBIO-PWY	88.793	99.788	76.0274	73.9151	36.2775	0	12.141	0
COA-PWY	6299.75	8084.02	7523.8	8953.42	8059	7967	6892.6	8262.6
COA-PWY-1	6122.17	7855.67	7336.57	8720.75	8059	7967	6892.6	8262.6
COBALSYN-PWY	70.211	64.8002	51.6208	61.0565	19.6154	12.2222	2.88889	2.88889
COLANSYN-PWY	36.7314	99.9024	83.6359	0	86.0087	0	34.9461	32.0288
COMPLETE-ARO-PWY	1117.3	1455.56	1194.35	1435.66	229.321	176.541	131.344	169.652
DAPLYSINESYN-PWY	6313.09	8100.73	7604.08	9019.83	8555.73	8452.13	7312.38	8765.88
DENITRIFICATION-PWY	0	8.54177	11.2941	0	11.3307	0	7	0
DENOVOPURINE2-PWY	1189.3	1561.62	1246.87	1484.32	205.68	102.076	76.6234	88.143
DHGLUCONATE-PYR-CAT-PWY	7.52018	14.42	8.43846	10.9887	0	0	0	0
DTDPRHAMSYN-PWY	1259.55	1634	1331.42	1611.49	92.1256	41.1482	31.0101	35.0514
FAO-PWY	13.7987	60.8659	29.1999	13.9701	36.4017	15.2308	11.4545	12.0562
FERMENTATION-PWY	59.3789	236.28	130.654	38.4518	206.263	65.6212	83.2918	95.2291
FOLSYN-PWY	1471.62	1940.75	1525.85	1840.69	311.857	221.417	142.024	195.804
GALACTARDEG-PWY	0	2.81607	0	0	0	0	0	0
GALACTITOLCAT-PWY	362.219	480.857	442.288	521.571	0	0	0	0
GLCMANNHAUT-PWY	128.91	163.089	170.075	199.286	0	0	0	0
GLUCARDEG-PWY	0	2.81607	0	0	0	0	0	0
GLUCARGALACTSUPER-PWY	0	2.81607	0	0	0	0	0	0
GLUCONEO-PWY	131.883	365.466	227.753	89.6347	199.758	96.8263	67.9979	86.6298
GLUCOSE1PMETAB-PWY	5996.34	7738.17	7207.24	8542.58	8076	7967	6899.6	8262.6
GLUDEG-I-PWY	6.15973	14.9074	7.03683	9.23291	0	0	0	0
GLUTORN-PWY	504.886	679.4	534.645	626.165	220.716	169.625	132.274	165.502
GLYCOGENSYNTH-PWY	1185.99	1524.93	1243.76	1547.8	0	14.6599	0	0
GLYCOLYSIS	992.233	1069.99	807.584	864.606	380.391	97.9837	124.107	141.936
GLYCOLYSIS-E-D	0	115.779	43.3813	0	118.449	47.4589	36.2599	37.2103
GLYOXYLATE-BYPASS	8.55619	28.981	21.0031	5.1504	28.6364	0	14	10.1053
GOLPDLCAT-PWY	5.48018	4.87301	2.77771	4.48664	0	20.3974	0	0
HEME-BIOSYNTHESIS-II	120.583	159.996	113.89	101.556	83.1197	38.7391	29.1536	33.2051
HEME-BIOSYNTHESIS-II-1	120.583	159.996	113.89	101.556	83.1197	38.7391	29.1536	33.2051
HEXITOLDEGSUPER-PWY	52.2399	196.574	117.355	32.2477	0	0	0	0
HISDEG-PWY	3.22859	27.3382	10.1097	2.73517	25	11	7	7
HISTSYN-PWY	728.293	957.183	757.316	888.556	244.898	188.088	137.86	174.041
HOMOSER-METSYN-PWY	879.588	1177.95	892.714	1017.71	201.778	40.6921	96.3548	71.8404
HSERMETHA-PWY	278.231	378.336	370.271	418.061	145.236	30.5582	70.5392	53.558
ILEUSYN-PWY	1530.26	1955.46	1605.81	1947.71	96.4087	29.28	40.5284	30.8761
KETOGLUCONMET-PWY	16.3151	52.7955	41.2098	9.65398	0	0	0	0
LACTOSECAT-PWY	320.421	422.29	386.403	458.415	0	0	0	0
LIPASYN-PWY	168.2	145.2	119	136.4	17	44	7	2.6
MET-SAM-PWY	1209.4	1618.33	1230.61	1399.39	293.682	55.5044	137.244	99.6067
METHGLYUT-PWY	135.774	158.386	130.767	118.216	50.0601	21.3656	26.2691	21.4121
METSYN-PWY	1410.72	1882.42	1450.6	1658.45	347.672	70.9843	167.161	125.041
NADSYN-PWY	0	14.4667	10.5712	0	0	0	0	0
NAGLIPASYN-PWY	68.37	92.5014	63.67	55.23	53.1818	23.2941	16.6	19.4881
NONMEVIPP-PWY	475.509	618.164	451.302	529.015	77.6046	21.5388	29.7215	22.677
NONOXIPENT-PWY	1804.81	2343.64	1801.9	2210.6	101.172	43.9693	34.911	28.2545
OANTIGEN-PWY	1890.78	2438.1	2010.17	2440.12	142.323	42.6984	52.6436	42.8497
P125-PWY	760.702	977.071	839.748	1022.88	205.795	186.724	137.07	180.864
P185-PWY	5.59748	4.93847	2.79947	4.53883	0	21.9698	0	0
P221-PWY	10.6184	38.0593	18.4169	7.8472	16.4273	0	8.67097	11.5954
P23-PWY	10.7971	73.7342	9.27401	9.05341	0	24.299	0	11.595
P4-PWY	1772.35	2358.65	1867.39	2163.61	555.094	152.849	283.891	242.699
P42-PWY	27.618	109.209	60.3791	17.9063	30.3672	21.9891	0	22.7135
P461-PWY	276.94	352.849	360.937	423.702	0	0	0	0
PANTO-PWY	138.745	182.84	129	112.925	103.345	43.8807	33.1214	37.1177
PANTOSYN-PWY	205.874	271.226	191.867	168.335	154.024	65.6394	49.5625	55.5512
PENTOSE-P-PWY	2600.37	3368.52	2673.78	3264.93	175.409	76.631	60.8641	49.3193
PEPTIDOGLYCANSYN-PWY	6528.9	8379.21	7815.39	9293.09	8498.87	8400.98	7266.36	8712.06
PHOSLIPSYN-PWY	7035.73	9027.94	8436	10024.6	9294.79	9187.86	7951.09	9531.56
POLYAMINSYN3-PWY	84.387	90.4042	76.3947	74.141	31.447	0	11.5085	0
POLYAMSYN-PWY	124.664	132.691	112.256	109.733	51.5911	17.5851	18.3327	7.07699
POLYISOPRENSYN-PWY	6256.03	8037.37	7507.99	8923.77	8132.7	8032.4	6942.09	8326.01
PPGPPMET-PWY	20.4042	99.6123	51.5646	12.0699	87.2182	27.4718	34.9471	39.9424
PROTOCATECHUATE-ORTHO-CLEAVAGE-PWY	10.211	20.5862	12.1583	13.5149	0	0	0	0
PWY-1042	6284.03	8070.22	7492.71	8930.95	7998.86	7914.4	6856.01	8211.33
PWY-1269	71.2439	93.8376	66.3061	59.0683	52	22	16.6	18.6
PWY-1622	23.9712	52.4319	41.2235	0	40.6378	0	24.5747	25.301
PWY-181	0	56.229	44.5903	0	57.8276	0	35.0487	0
PWY-1861	297.813	416.06	394.485	434.401	151.823	75.8194	59.573	51.1108
PWY-241	137.972	183.988	134.536	125.025	102.687	48.5003	36.233	41.4959
PWY-2941	6476.27	8309.68	7775.01	9243.75	8585.58	8491.08	7349.27	8808.76
PWY-2942	6644.46	8527.02	7970.77	9465.21	8797.48	8690.18	7521.85	9014.61
PWY-3001	2307.89	2947.93	2470.5	2987.61	214.045	70.1213	92.7336	73.1398
PWY-3841	6109.3	7845.81	7328.07	8711.37	8063.23	7964.25	6891.95	8261.95
PWY-4702	6.02285	9.12587	6.7628	8.81521	0	0	0	0
PWY-4984	131.491	135.545	113.049	107.443	39.2552	0	16.5284	0
PWY-5005	24.5371	27.0375	22.3768	30.7369	0	0	0	0
PWY-5028	3.98234	30.7896	12.0404	3.3732	26.3975	11	7.40088	4.17431
PWY-5030	2.08192	1.93986	0	1.49735	0	0	0	0
PWY-5097	6281.26	8060.24	7581.85	8986.01	8683.8	8578.93	7425.01	8898.9
PWY-5100	1725.61	2248.51	1739.38	2184.29	0	21.9798	5.19869	5.19891
PWY-5103	1320.64	1686.04	1379.2	1676.17	77.8606	21.976	31.459	23.1742
PWY-5121	651.832	847.601	622.351	730.324	107.843	29.6585	41.3304	31.2313
PWY-5136	14.9378	65.1151	30.659	14.5874	36.9819	15.5294	10.9286	11.1702
PWY-5138	9.32984	20.9813	11.8945	11.7171	0	0	0	0
PWY-5154	654.534	862.345	692.079	822.955	84.0336	25.376	21.8576	22.3001
PWY-5188	27.2165	69.0161	42.6457	19.2726	46.3937	17.2174	15.9717	17.9932
PWY-5189	70.17	92.5	65.07	56.83	52	22	16.6	18.6
PWY-5265	2214.64	2943.65	2208.05	2764.32	0	0	0	0
PWY-5345	153.987	191.423	156.899	131.758	111.888	26.0599	43.2986	27.3404
PWY-5347	1346.2	1781.83	1387.09	1601.12	322.492	76.8875	158.841	127.769
PWY-5384	6084.64	7810.44	7287.31	8654.58	8054.22	7967	6892.15	8255.89
PWY-5417	5.44791	11.1789	6.36991	7.87724	0	0	0	0
PWY-5419	0	19.0342	15.4015	0	0	0	0	0
PWY-5431	5.44791	11.1789	6.36991	7.87724	0	0	0	0
PWY-5484	536.99	571.548	425.821	453.413	210.445	73.7526	62.5863	76.8893
PWY-5497	2.85894	1.95379	0	1.95313	0	0	0	0
PWY-5505	9.44224	23.6768	10.9249	14.3688	0	0	0	0
PWY-5647	0	10	8	0	17	0	7	0
PWY-5651	0	9.25749	6.76923	0	0	0	0	0
PWY-5652	0	10	8	0	17	0	7	0
PWY-5654	0	10	8	0	17	0	7	0
PWY-5659	742.685	992.747	762.458	898.824	103.327	43.8778	33.1196	37.1157
PWY-5667	7330.1	9396.55	8779.8	10432	9671.44	9557.83	8269.48	9913.07
PWY-5686	7036.5	9027.83	8417.87	10008.9	9212.56	9106.93	7877.37	9443.03
PWY-5695	2160.98	2836.47	2339.6	2844.75	325.822	276.954	217.823	286.85
PWY-5705	0	2.73326	0	0	0	0	0	0
PWY-5747	77.4023	83.6401	66.0149	61.8667	18.4948	0	9.02057	9.67563
PWY-5837	485.537	610.237	515.447	642.862	0	0	0	0
PWY-5838	544.172	709.642	532.178	507.607	0	0	0	0
PWY-5840	1398.72	1762.82	1511.96	1873	0	0	0	0
PWY-5850	1311.92	1655.34	1413.49	1752.43	0	0	0	0
PWY-5855	85.2122	125.142	94.0695	68.9228	82.8663	27.481	24.3459	23.2369
PWY-5860	945.677	1192.05	1010.39	1256.73	0	0	0	0
PWY-5861	374.453	488.645	364.017	345.447	0	0	0	0
PWY-5897	1257.81	1584.57	1356.19	1681.63	0	0	0	0
PWY-5898	1257.81	1584.57	1356.19	1681.63	0	0	0	0
PWY-5899	1257.81	1584.57	1356.19	1681.63	0	0	0	0
PWY-5913	319.772	316.784	255.524	297.157	94.9657	61.9538	15.2852	15.3502
PWY-5918	28.1976	78.8728	48.0485	19.2637	53.5355	20.1129	19.082	21.6141
PWY-5920	84.6367	94.4266	71.4085	70.3281	39.1711	21.2776	7.79031	8.02229
PWY-5973	1288.66	1688.87	1377.65	1655.21	311.571	244.768	170.064	225.107
PWY-5989	25.3744	96.3836	52.2981	15.6244	71.0611	25.3716	26.4359	27.8712
PWY-6071	0	2.48097	0	0	0	0	0	0
PWY-6121	1329.9	1730.8	1429.68	1715.95	311.738	240.972	179.925	229.306
PWY-6122	1473.23	1909.62	1583.12	1904.26	345.577	274.415	201.101	260.814
PWY-6123	1131.95	1474.22	1218.22	1461.31	269.389	215.356	157.554	203.25
PWY-6124	1148.9	1496.12	1231.57	1480.41	257.099	204.713	148.854	192.35
PWY-6125	1226.89	1621.97	1265.09	1497.37	179.399	76.5247	57.7869	64.7719
PWY-6126	1210.8	1599.92	1250.59	1480.34	179.112	76.4721	57.7523	64.7357
PWY-6147	1197.21	1581.47	1254.15	1511.7	222.196	162	124.586	156.756
PWY-6151	6324.79	8107.04	7553.15	8991.75	8115.67	8026.99	6937.12	8320.97
PWY-6163	970.222	1264.3	1040.11	1247.83	208.926	162	120.937	156.32
PWY-6168	5703.81	7312.86	6911.66	8188.83	8163.79	8073.71	6988.86	8375.3
PWY-6182	4.94072	10.1366	5.76413	7.22598	0	0	0	0
PWY-6185	5.29879	11.1169	6.20587	7.59684	0	0	0	0
PWY-6269	69.323	64.3519	51.6836	57.989	20.5522	12	3.26987	3.30219
PWY-6270	447.579	582.64	423.799	497.434	70.8415	19.2352	27.0489	20.2588
PWY-6277	1473.23	1909.62	1583.12	1904.26	345.577	274.415	201.101	260.814
PWY-6292	128.209	190.91	120.697	106.237	102.53	59.3876	30.8361	46.9269
PWY-6293	0	46.754	18.5895	0	46.1512	17.4525	14.4366	12.9476
PWY-6305	110.433	112.653	94.1087	88.6825	33.9269	21.9691	13.9856	13.9879
PWY-6313	17.0793	52.0382	23.7743	17.9146	0	26.4	6.74595	7.91927
PWY-6317	7148.55	9176.83	8546.12	10185.6	9176.36	9091.64	7866.55	9432.98
PWY-6353	44.2634	51.4308	35.9087	52.8265	0	69.9879	18.1893	18.3905
PWY-6385	6918.37	8880.41	8278.62	9845.24	8972.79	8868.22	7671.05	9196.84
PWY-6386	6253.12	8024.31	7477.67	8894.96	8080.86	7990	6908.09	8284.96
PWY-6387	6639.17	8521.19	7945.02	9448.11	8616.45	8516.96	7366.23	8832.17
PWY-6396	993.136	1283.94	1091.17	1317.61	325.855	297.43	214.472	282.964
PWY-6435	5.01277	11.6882	6.4519	7.02545	0	0	0	0
PWY-6467	68.37	90.7	63.67	55.23	52	22	16.6	18.6
PWY-6470	6702.08	8598.13	8036.27	9558.78	8794.69	8699.46	7525.43	9022.73
PWY-6471	7052.07	9048.03	8455.97	10057	9253.8	9152.34	7916.44	9491.85
PWY-6527	5838.7	7497.69	7075.35	8403.15	8063.52	7991.12	6912.28	8288.84
PWY-6531	115.368	101.417	83.5415	98.0736	0	0	0	0
PWY-6562	6.16984	12.447	7.1688	9.40627	0	0	0	0
PWY-6588	0	2.53699	0	0	0	0	0	0
PWY-6595	36.1461	41.9561	29.3255	43.092	0	61.704	15.2269	15.312
PWY-6606	440.414	501.026	447.65	501.243	341.264	321.549	215.134	280.603
PWY-6607	24.779	28.7779	19.9888	29.5793	0	43.9545	10.3971	10.3975
PWY-6608	24.1245	27.9992	19.5649	28.7546	0	41.1888	10.155	10.2112
PWY-6609	2142.09	2810.2	2320.51	2822	325.463	276.718	217.65	286.597
PWY-6612	1394.09	1843.21	1415.79	1715.5	273.01	192.31	116.951	166.296
PWY-6628	1015.73	1321.27	1089.63	1307.44	216.909	166.969	126.134	161.294
PWY-6630	1017.11	1321.62	1090.9	1309.34	214.436	166.969	124.501	161.294
PWY-6672	0	3.97455	0	0	0	0	0	0
PWY-6700	1061.96	1381.74	1123.47	1357.09	83.4313	38.8869	29.1536	33.2825
PWY-6703	94.1975	123.651	87.5392	78.0939	64.9685	28.063	21.2531	23.8945
PWY-6731	1556.88	1989.09	1701.76	2087.13	13.9877	25.9572	25.9506	0
PWY-6748	0	6.13636	6.02691	0	0	0	0	0
PWY-6803	4.71133	23.2191	14.9177	5.14327	22.8846	0	9.33333	0
PWY-6823	94.6812	98.7498	76.6193	79.5489	40.1975	14.6667	16.6	12.769
PWY-6859	5959.37	7642.28	7184.97	8541.73	8036.94	7961.5	6884.29	8256.8
PWY-6873	11.7781	44.1065	24.6033	7.13858	21.0155	11.7333	3.54258	3.57082
PWY-6891	146.367	206.284	191.309	203.315	0	0	0	0
PWY-6895	126.076	162.241	120.803	107.489	91.8912	34.4474	32.7997	31.9886
PWY-6897	236.147	351.081	300.897	338.116	275.243	247.79	171.617	234.118
PWY-6901	475.02	589.804	471.208	513.494	152.406	53.4093	42.1642	45.6183
PWY-6902	437.625	603.931	472.713	563.24	204.917	172.879	128.074	166.057
PWY-6922	21.1534	37.6123	21.9786	26.774	0	0	0	0
PWY-6936	1517.01	1919.63	1575.49	1935.48	53.8215	21.9699	19.1735	23.1677
PWY-6969	9.85277	61.9192	8.90357	8.12152	36.6354	21.6222	0	23.6275
PWY-702	2110.28	2761.69	2346.13	2818.91	522.993	406.075	339.712	420.572
PWY-7052	0	15	12.7059	0	18.8889	0	12.6	0
PWY-7072	70.6858	61.7973	50.6503	59.787	19.4286	14.6667	3.46667	3.46667
PWY-7094	14.7713	60.9906	31.6861	11.1049	42.0189	16.8716	13.4369	14.0354
PWY-7111	1334.99	1704.08	1391.22	1691.51	77.8689	21.9766	31.4602	23.1748
PWY-7115	435.436	546.77	477.464	545.803	70.2744	0	40.0136	33.6059
PWY-7117	1047.98	1426.96	1140.4	1322.61	396.096	325.155	218.14	293.718
PWY-7118	15.7556	48.0771	37.3758	14.2788	42.3662	17.1346	19.5456	14.4897
PWY-7199	3.59232	3.594	2.79548	3.1952	0	0	0	0
PWY-7208	768.283	1018.6	781.95	925.134	103.553	43.919	33.1467	37.1442
PWY-7220	6360.51	8147.88	7590.21	9048.2	7995.86	7913.56	6853.95	8209.34
PWY-7221	6927.1	8901.07	8316.55	9880.25	9222.32	9106.93	7878.18	9443.74
PWY-7222	6360.51	8147.88	7590.21	9048.2	7995.86	7913.56	6853.95	8209.34
PWY-7228	1083.09	1433.28	1112.13	1316.05	154.274	65.6846	49.5921	55.5822
PWY-7229	1824.48	2402.02	1915.91	2269.1	302.254	130.202	98.4151	110.358
PWY-7234	1131.95	1474.22	1218.22	1461.31	269.389	215.356	157.554	203.25
PWY-7237	0	0	0	0	0	7805	0	0
PWY-7238	263.966	335.226	339.236	399.928	0	0	0	0
PWY-724	6243.2	8010.49	7521.88	8920.44	8501.68	8396.12	7268.89	8709.72
PWY-7254	13.2977	67.7857	10.41	11.8294	31.482	18.6938	0	6.25022
PWY-7282	620.104	889.527	805.108	893.303	489.593	408.327	301.483	382.929
PWY-7315	0	0	0	0	0	0	11.2893	0
PWY-7323	27.5882	75.1548	62.8998	0	64.6787	0	26.2428	27.412
PWY-7328	123.327	140.943	122.24	108.494	37.7128	17.5854	7.91699	4.67531
PWY-7345	427.405	406.252	319.337	363.165	225.518	90.0186	62.2407	93.8461
PWY-7356	1197.11	1661.96	1435.28	1641.67	1153.14	1047.73	778.17	1021.81
PWY-7357	1063.82	1415.52	1096.52	1287.53	497.694	412.038	297.079	386.436
PWY-7376	67.3852	59.1917	48.4253	56.8658	19.125	12.1846	2.88	2.88
PWY-7383	22.2522	78.012	52.3232	13.7326	47.5429	0	24.0894	18.9886
PWY-7392	599.15	780.004	570.312	669.935	96.21	25.9854	36.7659	27.3712
PWY-7400	1025.31	1350.7	1092.55	1296.68	234.87	122.678	98.757	112.151
PWY-7431	85.8198	77.4988	62.5856	75.4355	0	24	5.87294	6.27782
PWY-7560	475.509	618.164	451.302	529.015	77.6046	21.5388	29.7215	22.677
PWY-7663	1444.16	1851.76	1533.83	1841.62	340.256	266.797	191.74	245.693
PWY-7761	148.714	197.725	142.997	126.524	114.835	51.37	38.8588	43.7685
PWY-7783	6.22272	29.6327	21.2555	9.32963	0	0	3.79167	0
PWY-7790	7091.85	9101.72	8476.42	10086.3	9212.56	9106.93	7877.37	9443.03
PWY-7791	7036.5	9027.83	8417.87	10008.9	9212.56	9106.93	7877.37	9443.03
PWY-7851	6122.17	7855.67	7336.57	8720.75	8059	7967	6892.6	8262.6
PWY-7883	22.4438	90.0718	53.2187	13.9642	59.7864	19.3204	23.5716	26.8966
PWY-7953	6720.25	8625.58	8040.28	9562.04	8702.44	8601.78	7439.25	8920.01
PWY-7977	615.965	832.105	605.582	677.663	141.068	21.9772	60.9969	41.1231
PWY-8004	0	116.222	39.8401	0	123.569	54.7179	34.8677	34.8896
PWY-801	0	32.6942	11.951	0	35.09	15.9201	10.195	10.2525
PWY-8011	6.57709	14.8725	11.6561	0	12.3944	0	8.1831	9.53425
PWY-8020	0	1.9	0	0	0	0	0	0
PWY-8073	68.37	92.5014	63.67	55.23	53.1818	23.2941	16.6	19.4881
PWY-8131	74.3333	65.953	55.267	60.1797	0	14.6599	0	0
PWY-8178	2104.4	2730.7	2123.56	2600.98	126.062	54.8846	43.5828	35.2874
PWY-8187	6743.17	8633.96	8138.97	9677.46	9158.61	9076.38	7855.16	9417.76
PWY-821	98.3235	120.234	98.0288	84.9304	69.9903	16.8126	24.2111	10.0892
PWY-822	5148	6592	6284	7463.5	7852	7792	6760	8108
PWY-841	1152.65	1515.37	1204.84	1433.76	193.545	94.6991	71.1708	81.6207
PWY-I9	1832.17	2398.88	2033.11	2443.62	440.05	340.999	285.229	353.193
PWY0-1061	1775.19	2310.87	1910.31	2327.69	71.6436	0	44.1084	30.8688
PWY0-1241	11.238	36.5193	18.0455	0	23.5613	11	9.02057	14.4526
PWY0-1261	180.408	239.217	168.828	147.143	96.1567	31.0831	38.063	43.4438
PWY0-1296	1656.58	2174.83	1788.98	2176.87	321.462	280.203	212.873	282.915
PWY0-1297	2024.48	2653	2205.25	2678.97	383.567	331.475	255.594	338.162
PWY0-1319	7330.1	9396.55	8779.8	10432	9671.44	9557.83	8269.48	9913.07
PWY0-1337	8.75182	23.4084	12.1907	10.5688	0	0	0	0
PWY0-1477	249.73	232.273	184.927	218.863	67.7364	43.8874	10.3926	10.3939
PWY0-1479	49.6522	113.121	109.463	0	84.801	0	32.1282	31.5247
PWY0-1586	15377.7	19789.1	18373.5	21843.6	19549	19266.4	16661.2	19970.9
PWY0-162	1147.87	1524.58	1201.29	1413.9	204.807	92.0803	69.4419	78.5131
PWY0-301	132.382	167.887	170.366	201.11	0	0	0	0
PWY0-321	0	2.90283	0	0	0	0	0	0
PWY0-42	77.4023	91.5967	66.2382	63.5431	42.3853	12.2222	10.4842	9.94286
PWY0-781	791.226	1049.45	772.977	731.83	282.808	114.84	156.46	166.15
PWY0-845	55.8754	152.362	59.42	64.3099	80.2205	51.5911	0	39.8731
PWY0-862	213.631	283.167	295.687	324.896	20.2897	0	19.8185	0
PWY1ZNC-1	74.7662	83.3747	66.5091	63.12	43.5944	12.5714	13.3916	11.3787
PWY3O-4107	107.542	138.706	95.1536	91.685	74.5203	36.5999	18.5969	19.0595
PWY4FS-7	6852.28	8797.85	8221.37	9770.29	9059.57	8956.73	7752.11	9293.13
PWY4FS-8	6852.28	8797.85	8221.37	9770.29	9059.57	8956.73	7752.11	9293.13
PWY4LZ-257	272.416	250.285	201.04	236.395	0	0	0	0
PWY66-367	0	27.7613	0	0	20.6509	14.6599	0	11.4832
PWY66-389	12.4898	54.9825	22.8489	8.73246	55.415	18.8468	14.2909	21.5803
PWY66-399	35.5794	124.626	83.5909	21.9666	62.1771	0	0	32.5756
PWY66-409	41.655	160.135	135.614	0	135.144	0	60.1027	49.3254
PYRIDNUCSAL-PWY	20.2117	59.9281	42.4836	28.7377	43.4627	0	15.5364	0
PYRIDNUCSYN-PWY	512.743	708.016	506.761	595.068	94.8798	51.37	38.7197	43.7685
PYRIDOXSYN-PWY	27.2337	83.7519	29.5022	33.1873	42.724	28.5709	0	22.0376
REDCITCYC	11.5444	67.0364	9.25129	10.3288	30.4036	0	0	7.36742
RIBOSYN2-PWY	5703.81	7312.86	6911.66	8188.83	8163.79	8073.71	6988.86	8375.3
RUMP-PWY	526.167	705.918	694.856	786.368	447.843	405.8	300.061	395.035
SALVADEHYPOX-PWY	30.8029	35.7968	24.8825	36.7883	0	50.9108	12.6939	12.766
SER-GLYSYN-PWY	1654.07	2152.54	1794.61	2153.18	403.995	317.747	235.235	303.694
SO4ASSIM-PWY	80.0787	97.3798	78.8055	65.924	56.8468	12.5714	20.728	13.2571
SULFATE-CYS-PWY	167.745	204.661	165.782	141.577	57.6203	17.7719	21.9537	18.7171
THISYNARA-PWY	1809.82	2395.72	1906.07	2242.02	937.286	783.499	569.574	738.313
THRESYN-PWY	6653.7	8534.89	7987.2	9486.87	8818.06	8708.84	7540.65	9033.89
TRNA-CHARGING-PWY	1135.75	1289.74	990.613	1000.26	672.669	334.047	196.669	217.575
TYRFUMCAT-PWY	0	26.7296	10.6438	0	26.5152	11	7.77778	7.88732
UDPNAGSYN-PWY	6122.17	7858.67	7339.76	8720.75	8063.79	7967	6894	8262.6
URSIN-PWY	27.061	33.686	22.9332	32.6541	0	24.9976	5.16443	5.17292
VALSYN-PWY	1541.71	1974.41	1620.31	1957.67	107.292	43.8801	52.2035	46.2713

## Sheet: Table_9
function	ITS.HA1_1.repl1	ITS.HA1_1.repl2	ITS.HA1_2.repl1	ITS.HA1_2.repl2	NC.repl1	NC.repl2	ITS.HU2_1.repl1	ITS.HU2_1.repl2	ITS.HU2_2.repl1	ITS.HU2_2.repl2
EC:1.1.1.1	62663	46685	50005	56765	860	355	3020	950	500	790
EC:1.1.1.100	112591	84033	90009	102177	1548	639	4632	1078	640	1158
EC:1.1.1.101	12581	9337	10001	11353	172	71	805	348	165	224
EC:1.1.1.102	12482	9337	10001	11353	172	71	403	32	35	92
EC:1.1.1.103	24975	18674	20002	22706	344	142	806	64	70	184
EC:1.1.1.125	25030	18674	20002	22706	344	142	1007	222	135	250
EC:1.1.1.14	49983	37348	40004	45412	688	284	2014	444	270	500
EC:1.1.1.141	55	0	0	0	0	0	0	0	0	0
EC:1.1.1.146	11	0	0	0	0	0	0	0	0	0
EC:1.1.1.157	12493	9337	10001	11353	172	71	403	32	35	92
EC:1.1.1.169	12504	9337	10001	11353	172	71	604	190	100	158
EC:1.1.1.170	12504	9337	10001	11353	172	71	604	190	100	158
EC:1.1.1.179	11	0	0	0	0	0	0	0	0	0
EC:1.1.1.184	12658	9337	10001	11353	172	71	1006	506	230	290
EC:1.1.1.193	0	0	0	0	0	0	201	158	65	66
EC:1.1.1.195	25096	18674	20002	22706	344	142	1409	538	265	382
EC:1.1.1.2	25019	18674	20002	22706	344	142	1208	380	200	316
EC:1.1.1.205	12504	9337	10001	11353	172	71	604	190	100	158
EC:1.1.1.206	12493	9337	10001	11353	172	71	403	32	35	92
EC:1.1.1.21	37479	28011	30003	34059	516	213	2013	728	365	540
EC:1.1.1.215	11	0	0	0	0	0	201	158	65	66
EC:1.1.1.219	11	0	0	0	0	0	0	0	0	0
EC:1.1.1.22	12493	9337	10001	11353	172	71	403	32	35	92
EC:1.1.1.23	11	0	0	0	0	0	201	158	65	66
EC:1.1.1.250	12526	9337	10001	11353	172	71	604	190	100	158
EC:1.1.1.255	22	0	0	0	0	0	0	0	0	0
EC:1.1.1.27	11	0	0	0	0	0	0	0	0	0
EC:1.1.1.28	11	0	0	0	0	0	0	0	0	0
EC:1.1.1.3	12493	9337	10001	11353	172	71	604	190	100	158
EC:1.1.1.30	11	0	0	0	0	0	0	0	0	0
EC:1.1.1.31	12504	9337	10001	11353	172	71	403	32	35	92
EC:1.1.1.34	12493	9337	10001	11353	172	71	604	190	100	158
EC:1.1.1.35	12504	9337	10001	11353	172	71	403	32	35	92
EC:1.1.1.37	24997	18674	20002	22706	344	142	1409	538	265	382
EC:1.1.1.38	11	0	0	0	0	0	201	158	65	66
EC:1.1.1.4	12482	9337	10001	11353	172	71	604	190	100	158
EC:1.1.1.40	12493	9337	10001	11353	172	71	403	32	35	92
EC:1.1.1.41	24986	18674	20002	22706	344	142	1208	380	200	316
EC:1.1.1.42	12493	9337	10001	11353	172	71	604	190	100	158
EC:1.1.1.44	12493	9337	10001	11353	172	71	604	190	100	158
EC:1.1.1.49	12493	9337	10001	11353	172	71	604	190	100	158
EC:1.1.1.56	22	0	0	0	0	0	201	158	65	66
EC:1.1.1.62	12537	9337	10001	11353	172	71	604	190	100	158
EC:1.1.1.65	37523	28011	30003	34059	516	213	1611	412	235	408
EC:1.1.1.79	11	0	0	0	0	0	0	0	0	0
EC:1.1.1.8	12493	9337	10001	11353	172	71	604	190	100	158
EC:1.1.1.85	12504	9337	10001	11353	172	71	604	190	100	158
EC:1.1.1.86	12493	9337	10001	11353	172	71	604	190	100	158
EC:1.1.1.87	12493	9337	10001	11353	172	71	604	190	100	158
EC:1.1.1.9	11	0	0	0	0	0	0	0	0	0
EC:1.1.1.91	12515	9337	10001	11353	172	71	604	190	100	158
EC:1.1.1.93	11	0	0	0	0	0	0	0	0	0
EC:1.1.1.95	25030	18674	20002	22706	344	142	1007	222	135	250
EC:1.1.2.3	49972	37348	40004	45412	688	284	2014	444	270	500
EC:1.1.2.4	12504	9337	10001	11353	172	71	604	190	100	158
EC:1.1.3.15	22	0	0	0	0	0	0	0	0	0
EC:1.1.3.24	11	0	0	0	0	0	0	0	0	0
EC:1.1.3.6	11	0	0	0	0	0	0	0	0	0
EC:1.1.3.8	12493	9337	10001	11353	172	71	403	32	35	92
EC:1.1.99.1	50049	37348	40004	45412	688	284	1612	128	140	368
EC:1.1.99.5	12493	9337	10001	11353	172	71	604	190	100	158
EC:1.10.2.2	74969	56022	60006	68118	1032	426	4026	1456	730	1080
EC:1.10.3.2	37501	28011	30003	34059	516	213	1410	254	170	342
EC:1.10.3.3	12504	9337	10001	11353	172	71	403	32	35	92
EC:1.11.1.11	22	0	0	0	0	0	0	0	0	0
EC:1.11.1.5	24975	18674	20002	22706	344	142	1208	380	200	316
EC:1.11.1.6	25041	18674	20002	22706	344	142	1007	222	135	250
EC:1.11.1.7	11	0	0	0	0	0	0	0	0	0
EC:1.11.1.9	24964	18674	20002	22706	344	142	1007	222	135	250
EC:1.13.11.20	11	0	0	0	0	0	201	158	65	66
EC:1.13.11.27	11	0	0	0	0	0	201	158	65	66
EC:1.13.11.33	11	0	0	0	0	0	0	0	0	0
EC:1.13.11.37	22	0	0	0	0	0	0	0	0	0
EC:1.13.11.5	11	0	0	0	0	0	0	0	0	0
EC:1.13.11.6	12493	9337	10001	11353	172	71	604	190	100	158
EC:1.13.12.7	11	0	0	0	0	0	201	158	65	66
EC:1.13.99.1	12493	9337	10001	11353	172	71	604	190	100	158
EC:1.14.11.1	12493	9337	10001	11353	172	71	604	190	100	158
EC:1.14.11.13	24986	18674	20002	22706	344	142	1007	222	135	250
EC:1.14.11.8	12493	9337	10001	11353	172	71	604	190	100	158
EC:1.14.11.9	22	0	0	0	0	0	0	0	0	0
EC:1.14.13.1	50071	37348	40004	45412	688	284	2014	444	270	500
EC:1.14.13.17	11	0	0	0	0	0	0	0	0	0
EC:1.14.13.22	12570	9337	10001	11353	172	71	403	32	35	92
EC:1.14.13.30	11	0	0	0	0	0	0	0	0	0
EC:1.14.13.7	12537	9337	10001	11353	172	71	403	32	35	92
EC:1.14.13.8	37534	28011	30003	34059	516	213	1812	570	300	474
EC:1.14.13.9	12526	9337	10001	11353	172	71	604	190	100	158
EC:1.14.14.1	50225	37348	40004	45412	688	284	1813	286	205	434
EC:1.14.15.3	11	0	0	0	0	0	0	0	0	0
EC:1.14.18.1	11	0	0	0	0	0	0	0	0	0
EC:1.14.99.3	0	0	0	0	0	0	201	158	65	66
EC:1.14.99.7	11	0	0	0	0	0	201	158	65	66
EC:1.14.99.9	11	0	0	0	0	0	0	0	0	0
EC:1.15.1.1	37501	28011	30003	34059	516	213	2214	886	430	606
EC:1.17.4.1	37468	28011	30003	34059	516	213	1812	570	300	474
EC:1.18.1.2	12493	9337	10001	11353	172	71	604	190	100	158
EC:1.2.1.11	12493	9337	10001	11353	172	71	604	190	100	158
EC:1.2.1.12	24975	18674	20002	22706	344	142	1007	222	135	250
EC:1.2.1.16	12526	9337	10001	11353	172	71	604	190	100	158
EC:1.2.1.19	12493	9337	10001	11353	172	71	403	32	35	92
EC:1.2.1.2	12493	9337	10001	11353	172	71	604	190	100	158
EC:1.2.1.27	12504	9337	10001	11353	172	71	403	32	35	92
EC:1.2.1.28	33	0	0	0	0	0	201	158	65	66
EC:1.2.1.3	74958	56022	60006	68118	1032	426	3021	666	405	750
EC:1.2.1.31	25107	18674	20002	22706	344	142	1208	380	200	316
EC:1.2.1.36	22	0	0	0	0	0	0	0	0	0
EC:1.2.1.41	12493	9337	10001	11353	172	71	604	190	100	158
EC:1.2.1.5	12504	9337	10001	11353	172	71	805	348	165	224
EC:1.2.1.51	11	0	0	0	0	0	0	0	0	0
EC:1.2.3.4	11	0	0	0	0	0	0	0	0	0
EC:1.2.4.1	24997	18674	20002	22706	344	142	1208	380	200	316
EC:1.2.4.2	24975	18674	20002	22706	344	142	1007	222	135	250
EC:1.2.4.4	24975	18674	20002	22706	344	142	806	64	70	184
EC:1.3.1.13	12493	9337	10001	11353	172	71	604	190	100	158
EC:1.3.1.20	12515	9337	10001	11353	172	71	604	190	100	158
EC:1.3.1.28	22	0	0	0	0	0	0	0	0	0
EC:1.3.1.33	22	0	0	0	0	0	201	158	65	66
EC:1.3.1.34	12493	9337	10001	11353	172	71	604	190	100	158
EC:1.3.1.35	12504	9337	10001	11353	172	71	403	32	35	92
EC:1.3.1.38	12504	9337	10001	11353	172	71	604	190	100	158
EC:1.3.1.42	25030	18674	20002	22706	344	142	1007	222	135	250
EC:1.3.3.1	12504	9337	10001	11353	172	71	604	190	100	158
EC:1.3.3.3	12493	9337	10001	11353	172	71	604	190	100	158
EC:1.3.3.4	12493	9337	10001	11353	172	71	805	348	165	224
EC:1.3.3.6	24964	18674	20002	22706	344	142	1007	222	135	250
EC:1.3.5.1	37490	28011	30003	34059	516	213	1812	570	300	474
EC:1.3.99.1	12504	9337	10001	11353	172	71	604	190	100	158
EC:1.3.99.10	24986	18674	20002	22706	344	142	806	64	70	184
EC:1.3.99.3	12504	9337	10001	11353	172	71	403	32	35	92
EC:1.3.99.5	12515	9337	10001	11353	172	71	604	190	100	158
EC:1.3.99.7	12493	9337	10001	11353	172	71	403	32	35	92
EC:1.4.1.13	12493	9337	10001	11353	172	71	604	190	100	158
EC:1.4.1.2	12493	9337	10001	11353	172	71	604	190	100	158
EC:1.4.1.4	12493	9337	10001	11353	172	71	604	190	100	158
EC:1.4.3.1	12515	9337	10001	11353	172	71	604	190	100	158
EC:1.4.3.4	33	0	0	0	0	0	0	0	0	0
EC:1.4.3.5	12493	9337	10001	11353	172	71	604	190	100	158
EC:1.4.3.6	12515	9337	10001	11353	172	71	604	190	100	158
EC:1.4.4.2	12493	9337	10001	11353	172	71	604	190	100	158
EC:1.4.99.1	22	0	0	0	0	0	201	158	65	66
EC:1.5.1.10	11	0	0	0	0	0	201	158	65	66
EC:1.5.1.12	12493	9337	10001	11353	172	71	604	190	100	158
EC:1.5.1.15	12493	9337	10001	11353	172	71	604	190	100	158
EC:1.5.1.2	12504	9337	10001	11353	172	71	604	190	100	158
EC:1.5.1.20	24986	18674	20002	22706	344	142	1208	380	200	316
EC:1.5.1.3	24986	18674	20002	22706	344	142	1208	380	200	316
EC:1.5.1.7	12493	9337	10001	11353	172	71	604	190	100	158
EC:1.5.3.1	12493	9337	10001	11353	172	71	403	32	35	92
EC:1.5.3.11	11	0	0	0	0	0	201	158	65	66
EC:1.5.5.1	12493	9337	10001	11353	172	71	604	190	100	158
EC:1.6.1.2	11	0	0	0	0	0	0	0	0	0
EC:1.6.2.2	49961	37348	40004	45412	688	284	2416	760	400	632
EC:1.6.2.4	25008	18674	20002	22706	344	142	1208	380	200	316
EC:1.6.5.3	24986	18674	20002	22706	344	142	1208	380	200	316
EC:1.6.5.4	12493	9337	10001	11353	172	71	403	32	35	92
EC:1.6.5.5	62696	46685	50005	56765	860	355	3020	950	500	790
EC:1.6.99.1	12570	9337	10001	11353	172	71	1006	506	230	290
EC:1.6.99.3	50038	37348	40004	45412	688	284	2215	602	335	566
EC:1.7.3.3	12493	9337	10001	11353	172	71	604	190	100	158
EC:1.8.1.2	12482	9337	10001	11353	172	71	604	190	100	158
EC:1.8.1.4	12504	9337	10001	11353	172	71	604	190	100	158
EC:1.8.3.1	33	0	0	0	0	0	0	0	0	0
EC:1.8.4.6	12493	9337	10001	11353	172	71	604	190	100	158
EC:1.9.3.1	49994	37348	40004	45412	688	284	3019	1234	595	830
EC:2.1.1.10	12493	9337	10001	11353	172	71	604	190	100	158
EC:2.1.1.100	12493	9337	10001	11353	172	71	604	190	100	158
EC:2.1.1.103	11	0	0	0	0	0	0	0	0	0
EC:2.1.1.107	12493	9337	10001	11353	172	71	604	190	100	158
EC:2.1.1.114	11	0	0	0	0	0	201	158	65	66
EC:2.1.1.127	12493	9337	10001	11353	172	71	403	32	35	92
EC:2.1.1.137	11	0	0	0	0	0	0	0	0	0
EC:2.1.1.14	12493	9337	10001	11353	172	71	604	190	100	158
EC:2.1.1.16	12493	9337	10001	11353	172	71	403	32	35	92
EC:2.1.1.17	12493	9337	10001	11353	172	71	604	190	100	158
EC:2.1.1.2	11	0	0	0	0	0	201	158	65	66
EC:2.1.1.32	12493	9337	10001	11353	172	71	604	190	100	158
EC:2.1.1.33	12482	9337	10001	11353	172	71	604	190	100	158
EC:2.1.1.34	0	0	0	0	0	0	201	158	65	66
EC:2.1.1.35	12482	9337	10001	11353	172	71	604	190	100	158
EC:2.1.1.37	12493	9337	10001	11353	172	71	403	32	35	92
EC:2.1.1.41	12515	9337	10001	11353	172	71	805	348	165	224
EC:2.1.1.43	49961	37348	40004	45412	688	284	2215	602	335	566
EC:2.1.1.45	12493	9337	10001	11353	172	71	604	190	100	158
EC:2.1.1.56	12493	9337	10001	11353	172	71	604	190	100	158
EC:2.1.1.6	11	0	0	0	0	0	201	158	65	66
EC:2.1.1.61	12482	9337	10001	11353	172	71	604	190	100	158
EC:2.1.1.62	12482	9337	10001	11353	172	71	403	32	35	92
EC:2.1.1.63	22	0	0	0	0	0	0	0	0	0
EC:2.1.1.64	12482	9337	10001	11353	172	71	403	32	35	92
EC:2.1.1.72	12493	9337	10001	11353	172	71	604	190	100	158
EC:2.1.1.77	12493	9337	10001	11353	172	71	403	32	35	92
EC:2.1.1.79	24986	18674	20002	22706	344	142	1007	222	135	250
EC:2.1.1.98	12493	9337	10001	11353	172	71	604	190	100	158
EC:2.1.2.1	12504	9337	10001	11353	172	71	805	348	165	224
EC:2.1.2.10	24986	18674	20002	22706	344	142	1208	380	200	316
EC:2.1.2.11	12493	9337	10001	11353	172	71	604	190	100	158
EC:2.1.2.2	12493	9337	10001	11353	172	71	604	190	100	158
EC:2.1.2.9	12493	9337	10001	11353	172	71	604	190	100	158
EC:2.1.3.3	12493	9337	10001	11353	172	71	604	190	100	158
EC:2.2.1.1	12504	9337	10001	11353	172	71	604	190	100	158
EC:2.2.1.2	25008	18674	20002	22706	344	142	1007	222	135	250
EC:2.3.1.1	12493	9337	10001	11353	172	71	604	190	100	158
EC:2.3.1.12	24986	18674	20002	22706	344	142	1208	380	200	316
EC:2.3.1.128	11	0	0	0	0	0	0	0	0	0
EC:2.3.1.15	12504	9337	10001	11353	172	71	604	190	100	158
EC:2.3.1.16	37501	28011	30003	34059	516	213	1410	254	170	342
EC:2.3.1.20	11	0	0	0	0	0	0	0	0	0
EC:2.3.1.24	25008	18674	20002	22706	344	142	1208	380	200	316
EC:2.3.1.26	12493	9337	10001	11353	172	71	604	190	100	158
EC:2.3.1.31	24986	18674	20002	22706	344	142	1208	380	200	316
EC:2.3.1.37	12493	9337	10001	11353	172	71	604	190	100	158
EC:2.3.1.39	0	0	0	0	0	0	201	158	65	66
EC:2.3.1.4	12504	9337	10001	11353	172	71	604	190	100	158
EC:2.3.1.41	11	0	0	0	0	0	201	158	65	66
EC:2.3.1.47	12493	9337	10001	11353	172	71	403	32	35	92
EC:2.3.1.48	262309	196077	210021	238413	3612	1491	10473	2252	1385	2592
EC:2.3.1.5	11	0	0	0	0	0	0	0	0	0
EC:2.3.1.50	24986	18674	20002	22706	344	142	1208	380	200	316
EC:2.3.1.51	12504	9337	10001	11353	172	71	604	190	100	158
EC:2.3.1.57	12493	9337	10001	11353	172	71	403	32	35	92
EC:2.3.1.61	12493	9337	10001	11353	172	71	604	190	100	158
EC:2.3.1.7	37468	28011	30003	34059	516	213	1611	412	235	408
EC:2.3.1.79	11	0	0	0	0	0	0	0	0	0
EC:2.3.1.87	11	0	0	0	0	0	201	158	65	66
EC:2.3.1.88	24975	18674	20002	22706	344	142	1208	380	200	316
EC:2.3.1.9	12504	9337	10001	11353	172	71	604	190	100	158
EC:2.3.1.97	12493	9337	10001	11353	172	71	604	190	100	158
EC:2.3.2.2	25008	18674	20002	22706	344	142	1007	222	135	250
EC:2.3.2.5	12493	9337	10001	11353	172	71	403	32	35	92
EC:2.3.2.8	12493	9337	10001	11353	172	71	604	190	100	158
EC:2.3.3.1	12504	9337	10001	11353	172	71	604	190	100	158
EC:2.4.1.1	12493	9337	10001	11353	172	71	604	190	100	158
EC:2.4.1.109	37479	28011	30003	34059	516	213	2214	886	430	606
EC:2.4.1.11	12493	9337	10001	11353	172	71	604	190	100	158
EC:2.4.1.117	12493	9337	10001	11353	172	71	604	190	100	158
EC:2.4.1.119	62476	46685	50005	56765	860	355	3221	1108	565	856
EC:2.4.1.130	24986	18674	20002	22706	344	142	1208	380	200	316
EC:2.4.1.131	12493	9337	10001	11353	172	71	805	348	165	224
EC:2.4.1.132	12493	9337	10001	11353	172	71	604	190	100	158
EC:2.4.1.141	24986	18674	20002	22706	344	142	1208	380	200	316
EC:2.4.1.142	12493	9337	10001	11353	172	71	604	190	100	158
EC:2.4.1.15	12515	9337	10001	11353	172	71	805	348	165	224
EC:2.4.1.16	99922	74696	80008	90824	1376	568	4028	888	540	1000
EC:2.4.1.17	11	0	0	0	0	0	0	0	0	0
EC:2.4.1.173	24986	18674	20002	22706	344	142	1007	222	135	250
EC:2.4.1.18	12493	9337	10001	11353	172	71	604	190	100	158
EC:2.4.1.183	12482	9337	10001	11353	172	71	403	32	35	92
EC:2.4.1.186	12493	9337	10001	11353	172	71	805	348	165	224
EC:2.4.1.198	24997	18674	20002	22706	344	142	1409	538	265	382
EC:2.4.1.34	12504	9337	10001	11353	172	71	1207	664	295	356
EC:2.4.1.80	12493	9337	10001	11353	172	71	604	190	100	158
EC:2.4.1.83	12493	9337	10001	11353	172	71	604	190	100	158
EC:2.4.2.1	0	0	0	0	0	0	201	158	65	66
EC:2.4.2.10	12493	9337	10001	11353	172	71	604	190	100	158
EC:2.4.2.11	11	0	0	0	0	0	201	158	65	66
EC:2.4.2.14	12493	9337	10001	11353	172	71	604	190	100	158
EC:2.4.2.17	12493	9337	10001	11353	172	71	604	190	100	158
EC:2.4.2.18	12493	9337	10001	11353	172	71	604	190	100	158
EC:2.4.2.19	12493	9337	10001	11353	172	71	604	190	100	158
EC:2.4.2.21	11	0	0	0	0	0	201	158	65	66
EC:2.4.2.28	12493	9337	10001	11353	172	71	604	190	100	158
EC:2.4.2.29	22	0	0	0	0	0	0	0	0	0
EC:2.4.2.30	12625	9337	10001	11353	172	71	403	32	35	92
EC:2.4.2.7	12493	9337	10001	11353	172	71	604	190	100	158
EC:2.4.2.9	24986	18674	20002	22706	344	142	1007	222	135	250
EC:2.5.1.16	12493	9337	10001	11353	172	71	604	190	100	158
EC:2.5.1.18	87627	65359	70007	79471	1204	497	4027	1172	635	1040
EC:2.5.1.21	12493	9337	10001	11353	172	71	604	190	100	158
EC:2.5.1.31	11	0	0	0	0	0	201	158	65	66
EC:2.5.1.33	12493	9337	10001	11353	172	71	604	190	100	158
EC:2.5.1.6	24986	18674	20002	22706	344	142	1007	222	135	250
EC:2.5.1.8	12493	9337	10001	11353	172	71	604	190	100	158
EC:2.5.1.9	12504	9337	10001	11353	172	71	805	348	165	224
EC:2.6.1.1	37490	28011	30003	34059	516	213	1611	412	235	408
EC:2.6.1.11	12493	9337	10001	11353	172	71	604	190	100	158
EC:2.6.1.13	12493	9337	10001	11353	172	71	604	190	100	158
EC:2.6.1.16	12493	9337	10001	11353	172	71	604	190	100	158
EC:2.6.1.19	12504	9337	10001	11353	172	71	604	190	100	158
EC:2.6.1.2	12493	9337	10001	11353	172	71	604	190	100	158
EC:2.6.1.42	25019	18674	20002	22706	344	142	1007	222	135	250
EC:2.6.1.44	12493	9337	10001	11353	172	71	403	32	35	92
EC:2.6.1.5	11	0	0	0	0	0	0	0	0	0
EC:2.6.1.52	12493	9337	10001	11353	172	71	604	190	100	158
EC:2.6.1.62	12504	9337	10001	11353	172	71	604	190	100	158
EC:2.6.1.66	11	0	0	0	0	0	201	158	65	66
EC:2.6.1.9	12493	9337	10001	11353	172	71	604	190	100	158
EC:2.7.1.1	12515	9337	10001	11353	172	71	805	348	165	224
EC:2.7.1.105	11	0	0	0	0	0	402	316	130	132
EC:2.7.1.108	0	0	0	0	0	0	201	158	65	66
EC:2.7.1.11	12493	9337	10001	11353	172	71	805	348	165	224
EC:2.7.1.12	12504	9337	10001	11353	172	71	604	190	100	158
EC:2.7.1.137	49983	37348	40004	45412	688	284	2818	1076	530	764
EC:2.7.1.15	12493	9337	10001	11353	172	71	604	190	100	158
EC:2.7.1.17	12493	9337	10001	11353	172	71	604	190	100	158
EC:2.7.1.2	12493	9337	10001	11353	172	71	604	190	100	158
EC:2.7.1.20	12493	9337	10001	11353	172	71	604	190	100	158
EC:2.7.1.23	24997	18674	20002	22706	344	142	1208	380	200	316
EC:2.7.1.24	12493	9337	10001	11353	172	71	604	190	100	158
EC:2.7.1.25	12493	9337	10001	11353	172	71	604	190	100	158
EC:2.7.1.26	12493	9337	10001	11353	172	71	604	190	100	158
EC:2.7.1.29	24997	18674	20002	22706	344	142	1007	222	135	250
EC:2.7.1.3	11	0	0	0	0	0	0	0	0	0
EC:2.7.1.30	12493	9337	10001	11353	172	71	604	190	100	158
EC:2.7.1.32	12504	9337	10001	11353	172	71	604	190	100	158
EC:2.7.1.33	24997	18674	20002	22706	344	142	1208	380	200	316
EC:2.7.1.35	12493	9337	10001	11353	172	71	805	348	165	224
EC:2.7.1.36	12504	9337	10001	11353	172	71	604	190	100	158
EC:2.7.1.37	162442	121381	130013	147589	2236	923	8053	2628	1365	2120
EC:2.7.1.39	12493	9337	10001	11353	172	71	604	190	100	158
EC:2.7.1.40	12493	9337	10001	11353	172	71	604	190	100	158
EC:2.7.1.47	12493	9337	10001	11353	172	71	604	190	100	158
EC:2.7.1.48	24986	18674	20002	22706	344	142	1409	538	265	382
EC:2.7.1.6	12493	9337	10001	11353	172	71	604	190	100	158
EC:2.7.1.67	37479	28011	30003	34059	516	213	1611	412	235	408
EC:2.7.1.68	12493	9337	10001	11353	172	71	805	348	165	224
EC:2.7.1.91	12493	9337	10001	11353	172	71	604	190	100	158
EC:2.7.2.1	12493	9337	10001	11353	172	71	403	32	35	92
EC:2.7.2.11	12493	9337	10001	11353	172	71	604	190	100	158
EC:2.7.2.3	12493	9337	10001	11353	172	71	604	190	100	158
EC:2.7.2.4	12493	9337	10001	11353	172	71	604	190	100	158
EC:2.7.4.2	12493	9337	10001	11353	172	71	604	190	100	158
EC:2.7.4.3	24986	18674	20002	22706	344	142	1208	380	200	316
EC:2.7.4.6	24975	18674	20002	22706	344	142	1007	222	135	250
EC:2.7.4.7	11	0	0	0	0	0	201	158	65	66
EC:2.7.4.8	12504	9337	10001	11353	172	71	604	190	100	158
EC:2.7.4.9	12493	9337	10001	11353	172	71	604	190	100	158
EC:2.7.6.1	24997	18674	20002	22706	344	142	1610	696	330	448
EC:2.7.6.2	25008	18674	20002	22706	344	142	1208	380	200	316
EC:2.7.7.1	22	0	0	0	0	0	201	158	65	66
EC:2.7.7.12	11	0	0	0	0	0	201	158	65	66
EC:2.7.7.13	24986	18674	20002	22706	344	142	1409	538	265	382
EC:2.7.7.15	12493	9337	10001	11353	172	71	604	190	100	158
EC:2.7.7.19	24975	18674	20002	22706	344	142	1007	222	135	250
EC:2.7.7.2	12493	9337	10001	11353	172	71	604	190	100	158
EC:2.7.7.22	11	0	0	0	0	0	0	0	0	0
EC:2.7.7.23	12493	9337	10001	11353	172	71	604	190	100	158
EC:2.7.7.27	0	0	0	0	0	0	201	158	65	66
EC:2.7.7.4	12493	9337	10001	11353	172	71	604	190	100	158
EC:2.7.7.41	12493	9337	10001	11353	172	71	604	190	100	158
EC:2.7.7.50	12504	9337	10001	11353	172	71	604	190	100	158
EC:2.7.7.53	12493	9337	10001	11353	172	71	604	190	100	158
EC:2.7.7.56	11	0	0	0	0	0	201	158	65	66
EC:2.7.7.6	387327	289447	310031	351943	5332	2201	18322	5574	2970	4766
EC:2.7.7.7	337355	252099	270027	306531	4644	1917	16107	4972	2635	4200
EC:2.7.7.8	12493	9337	10001	11353	172	71	604	190	100	158
EC:2.7.7.9	24986	18674	20002	22706	344	142	1208	380	200	316
EC:2.7.8.1	12504	9337	10001	11353	172	71	604	190	100	158
EC:2.7.8.11	12504	9337	10001	11353	172	71	604	190	100	158
EC:2.7.8.15	12493	9337	10001	11353	172	71	604	190	100	158
EC:2.7.8.23	22	0	0	0	0	0	0	0	0	0
EC:2.7.8.5	12493	9337	10001	11353	172	71	604	190	100	158
EC:2.7.8.7	12482	9337	10001	11353	172	71	604	190	100	158
EC:2.7.8.8	24986	18674	20002	22706	344	142	1208	380	200	316
EC:2.8.1.1	12493	9337	10001	11353	172	71	403	32	35	92
EC:2.8.1.6	12493	9337	10001	11353	172	71	604	190	100	158
EC:2.8.3.5	12493	9337	10001	11353	172	71	403	32	35	92
EC:3.1.1.1	37567	28011	30003	34059	516	213	1410	254	170	342
EC:3.1.1.17	12493	9337	10001	11353	172	71	604	190	100	158
EC:3.1.1.23	24986	18674	20002	22706	344	142	1007	222	135	250
EC:3.1.1.29	24986	18674	20002	22706	344	142	1409	538	265	382
EC:3.1.1.3	74958	56022	60006	68118	1032	426	3624	1140	600	948
EC:3.1.1.31	24975	18674	20002	22706	344	142	1007	222	135	250
EC:3.1.1.45	12482	9337	10001	11353	172	71	604	190	100	158
EC:3.1.1.47	124996	93370	100010	113530	1720	710	6241	2058	1065	1646
EC:3.1.1.5	49983	37348	40004	45412	688	284	2416	760	400	632
EC:3.1.1.7	55	0	0	0	0	0	0	0	0	0
EC:3.1.1.8	22	0	0	0	0	0	0	0	0	0
EC:3.1.11.1	12504	9337	10001	11353	172	71	805	348	165	224
EC:3.1.13.1	12493	9337	10001	11353	172	71	604	190	100	158
EC:3.1.13.4	49994	37348	40004	45412	688	284	2818	1076	530	764
EC:3.1.2.1	0	0	0	0	0	0	201	158	65	66
EC:3.1.2.12	12482	9337	10001	11353	172	71	403	32	35	92
EC:3.1.2.15	162431	121381	130013	147589	2236	923	8455	2944	1495	2252
EC:3.1.2.16	12493	9337	10001	11353	172	71	604	190	100	158
EC:3.1.2.2	12493	9337	10001	11353	172	71	604	190	100	158
EC:3.1.2.22	12493	9337	10001	11353	172	71	604	190	100	158
EC:3.1.2.6	12504	9337	10001	11353	172	71	604	190	100	158
EC:3.1.21.3	11	0	0	0	0	0	0	0	0	0
EC:3.1.26.3	12493	9337	10001	11353	172	71	604	190	100	158
EC:3.1.26.4	24997	18674	20002	22706	344	142	1208	380	200	316
EC:3.1.26.5	49983	37348	40004	45412	688	284	2818	1076	530	764
EC:3.1.27.1	12515	9337	10001	11353	172	71	604	190	100	158
EC:3.1.27.9	24997	18674	20002	22706	344	142	1409	538	265	382
EC:3.1.3.1	12493	9337	10001	11353	172	71	604	190	100	158
EC:3.1.3.11	12493	9337	10001	11353	172	71	604	190	100	158
EC:3.1.3.15	12493	9337	10001	11353	172	71	604	190	100	158
EC:3.1.3.16	237389	177403	190019	215707	3268	1349	11878	3926	2030	3134
EC:3.1.3.18	11	0	0	0	0	0	201	158	65	66
EC:3.1.3.2	50005	37348	40004	45412	688	284	2416	760	400	632
EC:3.1.3.21	11	0	0	0	0	0	201	158	65	66
EC:3.1.3.25	12493	9337	10001	11353	172	71	604	190	100	158
EC:3.1.3.3	0	0	0	0	0	0	201	158	65	66
EC:3.1.3.32	0	0	0	0	0	0	201	158	65	66
EC:3.1.3.33	0	0	0	0	0	0	201	158	65	66
EC:3.1.3.36	37446	28011	30003	34059	516	213	1209	96	105	276
EC:3.1.3.37	11	0	0	0	0	0	0	0	0	0
EC:3.1.3.4	12504	9337	10001	11353	172	71	604	190	100	158
EC:3.1.3.41	12493	9337	10001	11353	172	71	604	190	100	158
EC:3.1.3.43	12482	9337	10001	11353	172	71	403	32	35	92
EC:3.1.3.46	12504	9337	10001	11353	172	71	805	348	165	224
EC:3.1.3.48	137456	102707	110011	124883	1892	781	6443	1932	1035	1672
EC:3.1.3.5	12515	9337	10001	11353	172	71	604	190	100	158
EC:3.1.3.56	37501	28011	30003	34059	516	213	1812	570	300	474
EC:3.1.3.7	12504	9337	10001	11353	172	71	604	190	100	158
EC:3.1.30.2	12482	9337	10001	11353	172	71	403	32	35	92
EC:3.1.4.1	11	0	0	0	0	0	402	316	130	132
EC:3.1.4.11	12526	9337	10001	11353	172	71	604	190	100	158
EC:3.1.4.12	12493	9337	10001	11353	172	71	604	190	100	158
EC:3.1.4.17	12504	9337	10001	11353	172	71	805	348	165	224
EC:3.1.4.4	25008	18674	20002	22706	344	142	1208	380	200	316
EC:3.1.4.43	11	0	0	0	0	0	0	0	0	0
EC:3.1.4.46	24975	18674	20002	22706	344	142	1007	222	135	250
EC:3.1.6.1	44	0	0	0	0	0	0	0	0	0
EC:3.1.6.8	11	0	0	0	0	0	0	0	0	0
EC:3.10.1.1	11	0	0	0	0	0	0	0	0	0
EC:3.2.1.1	37457	28011	30003	34059	516	213	1209	96	105	276
EC:3.2.1.101	66	0	0	0	0	0	402	316	130	132
EC:3.2.1.106	12493	9337	10001	11353	172	71	604	190	100	158
EC:3.2.1.113	37523	28011	30003	34059	516	213	1611	412	235	408
EC:3.2.1.14	62619	46685	50005	56765	860	355	2618	634	370	658
EC:3.2.1.15	22	0	0	0	0	0	0	0	0	0
EC:3.2.1.18	462142	345469	370037	420061	6364	2627	19132	4502	2660	4790
EC:3.2.1.20	50005	37348	40004	45412	688	284	2215	602	335	566
EC:3.2.1.21	50104	37348	40004	45412	688	284	2416	760	400	632
EC:3.2.1.22	12548	9337	10001	11353	172	71	403	32	35	92
EC:3.2.1.23	12493	9337	10001	11353	172	71	403	32	35	92
EC:3.2.1.24	12493	9337	10001	11353	172	71	604	190	100	158
EC:3.2.1.25	12559	9337	10001	11353	172	71	604	190	100	158
EC:3.2.1.26	12493	9337	10001	11353	172	71	403	32	35	92
EC:3.2.1.28	25008	18674	20002	22706	344	142	1208	380	200	316
EC:3.2.1.3	749228	560220	600060	681180	10320	4260	26793	3974	2945	6378
EC:3.2.1.31	22	0	0	0	0	0	0	0	0	0
EC:3.2.1.4	12482	9337	10001	11353	172	71	403	32	35	92
EC:3.2.1.45	44	0	0	0	0	0	0	0	0	0
EC:3.2.1.50	11	0	0	0	0	0	0	0	0	0
EC:3.2.1.52	24997	18674	20002	22706	344	142	1007	222	135	250
EC:3.2.1.58	99922	74696	80008	90824	1376	568	4832	1520	800	1264
EC:3.2.1.59	37490	28011	30003	34059	516	213	1209	96	105	276
EC:3.2.1.67	12504	9337	10001	11353	172	71	403	32	35	92
EC:3.2.1.73	55	0	0	0	0	0	402	316	130	132
EC:3.2.1.84	12493	9337	10001	11353	172	71	403	32	35	92
EC:3.2.2.1	22	0	0	0	0	0	201	158	65	66
EC:3.2.2.21	12482	9337	10001	11353	172	71	604	190	100	158
EC:3.3.1.1	12493	9337	10001	11353	172	71	604	190	100	158
EC:3.3.2.6	12493	9337	10001	11353	172	71	604	190	100	158
EC:3.4.11.10	12515	9337	10001	11353	172	71	604	190	100	158
EC:3.4.11.18	49972	37348	40004	45412	688	284	2215	602	335	566
EC:3.4.11.19	33	0	0	0	0	0	0	0	0	0
EC:3.4.11.21	12493	9337	10001	11353	172	71	604	190	100	158
EC:3.4.11.22	11	0	0	0	0	0	201	158	65	66
EC:3.4.11.5	12482	9337	10001	11353	172	71	403	32	35	92
EC:3.4.11.9	24975	18674	20002	22706	344	142	1208	380	200	316
EC:3.4.13.19	12504	9337	10001	11353	172	71	403	32	35	92
EC:3.4.13.20	11	0	0	0	0	0	201	158	65	66
EC:3.4.13.9	12515	9337	10001	11353	172	71	604	190	100	158
EC:3.4.14.10	11	0	0	0	0	0	0	0	0	0
EC:3.4.14.4	22	0	0	0	0	0	201	158	65	66
EC:3.4.14.9	25052	18674	20002	22706	344	142	806	64	70	184
EC:3.4.16.2	11	0	0	0	0	0	0	0	0	0
EC:3.4.16.5	24997	18674	20002	22706	344	142	1208	380	200	316
EC:3.4.16.6	37468	28011	30003	34059	516	213	1410	254	170	342
EC:3.4.17.15	11	0	0	0	0	0	0	0	0	0
EC:3.4.17.21	12504	9337	10001	11353	172	71	1006	506	230	290
EC:3.4.17.4	37468	28011	30003	34059	516	213	1611	412	235	408
EC:3.4.19.1	12493	9337	10001	11353	172	71	403	32	35	92
EC:3.4.19.12	37479	28011	30003	34059	516	213	1410	254	170	342
EC:3.4.19.3	12493	9337	10001	11353	172	71	403	32	35	92
EC:3.4.21.26	12482	9337	10001	11353	172	71	403	32	35	92
EC:3.4.21.4	11	0	0	0	0	0	0	0	0	0
EC:3.4.21.48	12515	9337	10001	11353	172	71	604	190	100	158
EC:3.4.21.53	12493	9337	10001	11353	172	71	604	190	100	158
EC:3.4.21.61	12493	9337	10001	11353	172	71	604	190	100	158
EC:3.4.21.62	11	0	0	0	0	0	0	0	0	0
EC:3.4.21.89	12504	9337	10001	11353	172	71	604	190	100	158
EC:3.4.21.92	12493	9337	10001	11353	172	71	403	32	35	92
EC:3.4.22.40	12493	9337	10001	11353	172	71	604	190	100	158
EC:3.4.23.1	12493	9337	10001	11353	172	71	403	32	35	92
EC:3.4.23.18	12559	9337	10001	11353	172	71	403	32	35	92
EC:3.4.23.24	55	0	0	0	0	0	0	0	0	0
EC:3.4.23.25	24975	18674	20002	22706	344	142	1007	222	135	250
EC:3.4.23.3	11	0	0	0	0	0	0	0	0	0
EC:3.4.23.41	22	0	0	0	0	0	402	316	130	132
EC:3.4.23.5	62410	46685	50005	56765	860	355	2015	160	175	460
EC:3.4.24.37	33	0	0	0	0	0	201	158	65	66
EC:3.4.24.56	12482	9337	10001	11353	172	71	403	32	35	92
EC:3.4.24.57	12493	9337	10001	11353	172	71	805	348	165	224
EC:3.4.24.59	12493	9337	10001	11353	172	71	604	190	100	158
EC:3.4.24.64	24986	18674	20002	22706	344	142	1208	380	200	316
EC:3.4.24.71	24975	18674	20002	22706	344	142	1007	222	135	250
EC:3.4.25.1	262364	196077	210021	238413	3612	1491	12483	3832	2035	3252
EC:3.5.1.1	11	0	0	0	0	0	201	158	65	66
EC:3.5.1.10	11	0	0	0	0	0	0	0	0	0
EC:3.5.1.16	22	0	0	0	0	0	201	158	65	66
EC:3.5.1.19	12493	9337	10001	11353	172	71	604	190	100	158
EC:3.5.1.25	12493	9337	10001	11353	172	71	403	32	35	92
EC:3.5.1.26	11	0	0	0	0	0	0	0	0	0
EC:3.5.1.4	25030	18674	20002	22706	344	142	1610	696	330	448
EC:3.5.1.41	24975	18674	20002	22706	344	142	1007	222	135	250
EC:3.5.1.48	12515	9337	10001	11353	172	71	1207	664	295	356
EC:3.5.1.49	22	0	0	0	0	0	0	0	0	0
EC:3.5.1.5	12493	9337	10001	11353	172	71	403	32	35	92
EC:3.5.1.6	11	0	0	0	0	0	201	158	65	66
EC:3.5.2.2	11	0	0	0	0	0	0	0	0	0
EC:3.5.2.3	12493	9337	10001	11353	172	71	604	190	100	158
EC:3.5.2.5	12493	9337	10001	11353	172	71	604	190	100	158
EC:3.5.2.6	33	0	0	0	0	0	0	0	0	0
EC:3.5.2.9	24986	18674	20002	22706	344	142	1007	222	135	250
EC:3.5.3.1	12493	9337	10001	11353	172	71	604	190	100	158
EC:3.5.3.11	22	0	0	0	0	0	402	316	130	132
EC:3.5.3.19	0	0	0	0	0	0	201	158	65	66
EC:3.5.3.4	12482	9337	10001	11353	172	71	604	190	100	158
EC:3.5.4.1	12482	9337	10001	11353	172	71	604	190	100	158
EC:3.5.4.12	12493	9337	10001	11353	172	71	604	190	100	158
EC:3.5.4.16	12493	9337	10001	11353	172	71	604	190	100	158
EC:3.5.4.25	12493	9337	10001	11353	172	71	604	190	100	158
EC:3.5.4.3	12515	9337	10001	11353	172	71	604	190	100	158
EC:3.5.4.4	12526	9337	10001	11353	172	71	604	190	100	158
EC:3.5.4.5	12493	9337	10001	11353	172	71	604	190	100	158
EC:3.5.4.6	12504	9337	10001	11353	172	71	604	190	100	158
EC:3.5.5.1	99	0	0	0	0	0	201	158	65	66
EC:3.5.99.6	12493	9337	10001	11353	172	71	403	32	35	92
EC:3.6.1.1	12515	9337	10001	11353	172	71	805	348	165	224
EC:3.6.1.10	12493	9337	10001	11353	172	71	604	190	100	158
EC:3.6.1.11	12493	9337	10001	11353	172	71	604	190	100	158
EC:3.6.1.13	12493	9337	10001	11353	172	71	604	190	100	158
EC:3.6.1.15	0	0	0	0	0	0	201	158	65	66
EC:3.6.1.17	12515	9337	10001	11353	172	71	805	348	165	224
EC:3.6.1.19	12493	9337	10001	11353	172	71	403	32	35	92
EC:3.6.1.22	12493	9337	10001	11353	172	71	403	32	35	92
EC:3.6.1.23	12493	9337	10001	11353	172	71	604	190	100	158
EC:3.6.1.29	12482	9337	10001	11353	172	71	403	32	35	92
EC:3.6.1.3	537452	401491	430043	488179	7396	3053	27781	9592	4885	7388
EC:3.6.1.41	11	0	0	0	0	0	201	158	65	66
EC:3.6.1.42	12504	9337	10001	11353	172	71	604	190	100	158
EC:3.6.1.43	12493	9337	10001	11353	172	71	604	190	100	158
EC:3.6.1.5	12482	9337	10001	11353	172	71	604	190	100	158
EC:3.6.3.1	49983	37348	40004	45412	688	284	2617	918	465	698
EC:3.6.3.14	274890	205414	220022	249766	3784	1562	13690	4496	2330	3608
EC:3.6.3.16	12493	9337	10001	11353	172	71	604	190	100	158
EC:3.6.3.4	12515	9337	10001	11353	172	71	604	190	100	158
EC:3.6.3.6	24986	18674	20002	22706	344	142	1007	222	135	250
EC:3.6.3.8	50016	37348	40004	45412	688	284	2416	760	400	632
EC:3.6.3.9	12482	9337	10001	11353	172	71	403	32	35	92
EC:3.6.4.1	87517	65359	70007	79471	1204	497	5032	1962	960	1370
EC:3.6.4.2	12504	9337	10001	11353	172	71	805	348	165	224
EC:3.6.4.3	12493	9337	10001	11353	172	71	604	190	100	158
EC:3.6.4.4	24997	18674	20002	22706	344	142	1208	380	200	316
EC:3.6.4.6	12482	9337	10001	11353	172	71	604	190	100	158
EC:3.6.4.9	37479	28011	30003	34059	516	213	1812	570	300	474
EC:3.7.1.2	11	0	0	0	0	0	0	0	0	0
EC:3.7.1.3	12493	9337	10001	11353	172	71	604	190	100	158
EC:4.1.1.1	12526	9337	10001	11353	172	71	805	348	165	224
EC:4.1.1.15	24986	18674	20002	22706	344	142	1208	380	200	316
EC:4.1.1.17	12493	9337	10001	11353	172	71	604	190	100	158
EC:4.1.1.21	12493	9337	10001	11353	172	71	604	190	100	158
EC:4.1.1.23	12482	9337	10001	11353	172	71	604	190	100	158
EC:4.1.1.25	22	0	0	0	0	0	0	0	0	0
EC:4.1.1.28	12493	9337	10001	11353	172	71	403	32	35	92
EC:4.1.1.29	11	0	0	0	0	0	0	0	0	0
EC:4.1.1.33	12493	9337	10001	11353	172	71	604	190	100	158
EC:4.1.1.35	12482	9337	10001	11353	172	71	403	32	35	92
EC:4.1.1.36	12493	9337	10001	11353	172	71	604	190	100	158
EC:4.1.1.37	12493	9337	10001	11353	172	71	604	190	100	158
EC:4.1.1.45	55	0	0	0	0	0	0	0	0	0
EC:4.1.1.49	12493	9337	10001	11353	172	71	604	190	100	158
EC:4.1.1.50	12493	9337	10001	11353	172	71	604	190	100	158
EC:4.1.1.65	37468	28011	30003	34059	516	213	1611	412	235	408
EC:4.1.2.13	12493	9337	10001	11353	172	71	604	190	100	158
EC:4.1.2.17	11	0	0	0	0	0	0	0	0	0
EC:4.1.2.27	12493	9337	10001	11353	172	71	604	190	100	158
EC:4.1.2.4	22	0	0	0	0	0	0	0	0	0
EC:4.1.2.5	12504	9337	10001	11353	172	71	805	348	165	224
EC:4.1.3.1	24986	18674	20002	22706	344	142	1208	380	200	316
EC:4.1.3.27	24986	18674	20002	22706	344	142	1208	380	200	316
EC:4.1.3.4	12493	9337	10001	11353	172	71	403	32	35	92
EC:4.1.3.6	11	0	0	0	0	0	0	0	0	0
EC:4.1.99.3	37468	28011	30003	34059	516	213	1209	96	105	276
EC:4.2.1.1	24986	18674	20002	22706	344	142	1007	222	135	250
EC:4.2.1.10	11	0	0	0	0	0	0	0	0	0
EC:4.2.1.11	12504	9337	10001	11353	172	71	604	190	100	158
EC:4.2.1.17	50049	37348	40004	45412	688	284	2215	602	335	566
EC:4.2.1.18	12482	9337	10001	11353	172	71	403	32	35	92
EC:4.2.1.19	12493	9337	10001	11353	172	71	403	32	35	92
EC:4.2.1.2	12493	9337	10001	11353	172	71	604	190	100	158
EC:4.2.1.20	24975	18674	20002	22706	344	142	1007	222	135	250
EC:4.2.1.22	12493	9337	10001	11353	172	71	604	190	100	158
EC:4.2.1.24	12493	9337	10001	11353	172	71	604	190	100	158
EC:4.2.1.3	12504	9337	10001	11353	172	71	805	348	165	224
EC:4.2.1.33	12493	9337	10001	11353	172	71	604	190	100	158
EC:4.2.1.36	12504	9337	10001	11353	172	71	604	190	100	158
EC:4.2.1.46	11	0	0	0	0	0	201	158	65	66
EC:4.2.1.47	12482	9337	10001	11353	172	71	403	32	35	92
EC:4.2.1.52	44	0	0	0	0	0	0	0	0	0
EC:4.2.1.6	33	0	0	0	0	0	0	0	0	0
EC:4.2.1.69	22	0	0	0	0	0	0	0	0	0
EC:4.2.1.70	37479	28011	30003	34059	516	213	1812	570	300	474
EC:4.2.1.75	12493	9337	10001	11353	172	71	604	190	100	158
EC:4.2.1.79	11	0	0	0	0	0	0	0	0	0
EC:4.2.1.9	24997	18674	20002	22706	344	142	1007	222	135	250
EC:4.2.1.96	11	0	0	0	0	0	201	158	65	66
EC:4.2.99.18	37490	28011	30003	34059	516	213	1812	570	300	474
EC:4.3.1.12	12493	9337	10001	11353	172	71	403	32	35	92
EC:4.3.2.1	12504	9337	10001	11353	172	71	604	190	100	158
EC:4.3.2.2	12493	9337	10001	11353	172	71	604	190	100	158
EC:4.4.1.1	12493	9337	10001	11353	172	71	604	190	100	158
EC:4.4.1.14	12515	9337	10001	11353	172	71	403	32	35	92
EC:4.4.1.17	24986	18674	20002	22706	344	142	1208	380	200	316
EC:4.4.1.5	12493	9337	10001	11353	172	71	604	190	100	158
EC:4.4.1.8	11	0	0	0	0	0	201	158	65	66
EC:4.6.1.1	37512	28011	30003	34059	516	213	2214	886	430	606
EC:4.99.1.1	12493	9337	10001	11353	172	71	604	190	100	158
EC:5.1.3.1	12493	9337	10001	11353	172	71	604	190	100	158
EC:5.1.3.2	24975	18674	20002	22706	344	142	806	64	70	184
EC:5.1.3.3	12504	9337	10001	11353	172	71	604	190	100	158
EC:5.1.99.4	12515	9337	10001	11353	172	71	403	32	35	92
EC:5.2.1.2	11	0	0	0	0	0	0	0	0	0
EC:5.2.1.8	362286	270773	290029	329237	4988	2059	15104	3614	2120	3790
EC:5.3.1.1	12504	9337	10001	11353	172	71	604	190	100	158
EC:5.3.1.16	12493	9337	10001	11353	172	71	604	190	100	158
EC:5.3.1.24	0	0	0	0	0	0	201	158	65	66
EC:5.3.1.4	138072	102707	110011	124883	1892	781	8855	3828	1815	2464
EC:5.3.1.6	24986	18674	20002	22706	344	142	1208	380	200	316
EC:5.3.1.8	12504	9337	10001	11353	172	71	604	190	100	158
EC:5.3.1.9	12493	9337	10001	11353	172	71	604	190	100	158
EC:5.3.3.10	33	0	0	0	0	0	0	0	0	0
EC:5.3.3.2	12493	9337	10001	11353	172	71	604	190	100	158
EC:5.3.3.5	33	0	0	0	0	0	0	0	0	0
EC:5.3.3.8	12493	9337	10001	11353	172	71	403	32	35	92
EC:5.3.4.1	62465	46685	50005	56765	860	355	2819	792	435	724
EC:5.3.99.5	22	0	0	0	0	0	0	0	0	0
EC:5.4.2.1	37468	28011	30003	34059	516	213	1611	412	235	408
EC:5.4.2.2	12493	9337	10001	11353	172	71	604	190	100	158
EC:5.4.2.3	12493	9337	10001	11353	172	71	604	190	100	158
EC:5.4.2.8	12493	9337	10001	11353	172	71	805	348	165	224
EC:5.4.3.8	11	0	0	0	0	0	0	0	0	0
EC:5.4.99.12	12493	9337	10001	11353	172	71	604	190	100	158
EC:5.4.99.5	12493	9337	10001	11353	172	71	604	190	100	158
EC:5.4.99.7	62465	46685	50005	56765	860	355	2618	634	370	658
EC:5.5.1.4	12493	9337	10001	11353	172	71	604	190	100	158
EC:5.99.1.2	37490	28011	30003	34059	516	213	1812	570	300	474
EC:5.99.1.3	24986	18674	20002	22706	344	142	1208	380	200	316
EC:6.1.1.1	24986	18674	20002	22706	344	142	1208	380	200	316
EC:6.1.1.10	24986	18674	20002	22706	344	142	1208	380	200	316
EC:6.1.1.11	24986	18674	20002	22706	344	142	1208	380	200	316
EC:6.1.1.12	37501	28011	30003	34059	516	213	1812	570	300	474
EC:6.1.1.14	12493	9337	10001	11353	172	71	604	190	100	158
EC:6.1.1.15	12504	9337	10001	11353	172	71	805	348	165	224
EC:6.1.1.16	12493	9337	10001	11353	172	71	604	190	100	158
EC:6.1.1.17	24986	18674	20002	22706	344	142	1208	380	200	316
EC:6.1.1.18	12493	9337	10001	11353	172	71	604	190	100	158
EC:6.1.1.19	12493	9337	10001	11353	172	71	604	190	100	158
EC:6.1.1.2	24986	18674	20002	22706	344	142	1208	380	200	316
EC:6.1.1.20	37479	28011	30003	34059	516	213	1812	570	300	474
EC:6.1.1.21	12493	9337	10001	11353	172	71	604	190	100	158
EC:6.1.1.22	24986	18674	20002	22706	344	142	1208	380	200	316
EC:6.1.1.3	12504	9337	10001	11353	172	71	805	348	165	224
EC:6.1.1.4	12504	9337	10001	11353	172	71	805	348	165	224
EC:6.1.1.5	24986	18674	20002	22706	344	142	1208	380	200	316
EC:6.1.1.6	12504	9337	10001	11353	172	71	805	348	165	224
EC:6.1.1.7	12493	9337	10001	11353	172	71	604	190	100	158
EC:6.1.1.9	12504	9337	10001	11353	172	71	604	190	100	158
EC:6.2.1.1	12504	9337	10001	11353	172	71	805	348	165	224
EC:6.2.1.12	25052	18674	20002	22706	344	142	806	64	70	184
EC:6.2.1.16	12504	9337	10001	11353	172	71	403	32	35	92
EC:6.2.1.17	11	0	0	0	0	0	0	0	0	0
EC:6.2.1.3	50016	37348	40004	45412	688	284	2215	602	335	566
EC:6.2.1.4	12526	9337	10001	11353	172	71	805	348	165	224
EC:6.3.1.2	24986	18674	20002	22706	344	142	1007	222	135	250
EC:6.3.2.1	12493	9337	10001	11353	172	71	604	190	100	158
EC:6.3.2.17	24997	18674	20002	22706	344	142	1208	380	200	316
EC:6.3.2.19	524596	392154	420042	476826	7224	2982	23358	6400	3550	5976
EC:6.3.2.2	12504	9337	10001	11353	172	71	604	190	100	158
EC:6.3.2.25	11	0	0	0	0	0	201	158	65	66
EC:6.3.2.3	12493	9337	10001	11353	172	71	604	190	100	158
EC:6.3.2.5	12493	9337	10001	11353	172	71	604	190	100	158
EC:6.3.2.6	12493	9337	10001	11353	172	71	604	190	100	158
EC:6.3.3.2	12493	9337	10001	11353	172	71	604	190	100	158
EC:6.3.4.2	12493	9337	10001	11353	172	71	604	190	100	158
EC:6.3.4.4	12504	9337	10001	11353	172	71	604	190	100	158
EC:6.3.4.5	12504	9337	10001	11353	172	71	604	190	100	158
EC:6.3.5.1	12493	9337	10001	11353	172	71	604	190	100	158
EC:6.3.5.2	12493	9337	10001	11353	172	71	604	190	100	158
EC:6.3.5.3	12493	9337	10001	11353	172	71	604	190	100	158
EC:6.3.5.4	12504	9337	10001	11353	172	71	805	348	165	224
EC:6.3.5.5	24975	18674	20002	22706	344	142	1007	222	135	250
EC:6.4.1.1	12493	9337	10001	11353	172	71	604	190	100	158
EC:6.4.1.4	24986	18674	20002	22706	344	142	806	64	70	184
EC:6.5.1.1	87451	65359	70007	79471	1204	497	4228	1330	700	1106
EC:6.5.1.2	12493	9337	10001	11353	172	71	604	190	100	158
EC:6.5.1.3	12493	9337	10001	11353	172	71	604	190	100	158
EC:6.5.1.4	12504	9337	10001	11353	172	71	604	190	100	158
	0.00407259	0.00406174	0.00406174	0.00406174	0.00406174

[truncated: 1 more sheets: Table_10]
